# Supplementary material for: Late Paleozoic oxygenation of marine environments supported by dolomite U-Pb dating
Source: Nat Commun. 2024 Apr 3;15:2892. doi: 10.1038/s41467-024-46660-7 (PMC10991507; doi:10.1038/s41467-024-46660-7)
Supplement: Supplementary file 3 — Supplementary Data 1 [file 41467_2024_46660_MOESM3_ESM.xlsx]

## Sheet: Sup. Dataset S1
Supplementary Dataset S1: Summary of sample descriptions, stratigraphic ages, U-Pb dating data, and calculated initial 238U/206Pb for new and compiled dolomite samples.
Sample	Source	Site	Fabric	Dolomite precursury texture	Initial 207Pb/206Pb	2SD	Stratigraphic age (Ma)	2SD	U-Pb date (Ma)	2SD(+)	2SD(-)	no. of spots	MSWD	Average 238U/206Pb	2SE
AS17-24	Brenner et al., 2021	Wasatch Range, Utah	Replaced matrix	Massive	0.762	0.021	341	18	292.15	63.67	55.64	20	0.66	16.3164	20.5501
AS17-26	Brenner et al., 2021	Wasatch Range, Utah	Replaced matrix	Massive	0.727	0.022	341	18	249.16	188.15	173.81	20	0.28	9.60642	16.3065
AS17-28	Brenner et al., 2021	Wasatch Range, Utah	Replaced matrix	Massive	0.749	0.012	341	18	328.92	45.15	44.24	20	0.16	30.88	67.8969
AS17-29	Brenner et al., 2021	Wasatch Range, Utah	Replaced matrix	Massive	0.741	0.015	341	18	291.17	62.56	55.39	20	0.27	20.453	24.8956
AS17-39	Brenner et al., 2021	Wasatch Range, Utah	Replaced matrix	Massive	0.761	0.01	341	18	586.68	661.24	586.68	20	0.43	NaN	NaN
AS17-44	Brenner et al., 2021	Wasatch Range, Utah	Replaced matrix	Massive	0.742	0.018	341	18	186.79	210.93	186.79	20	0.38	6.43864	7.97549
AS17-68g	Brenner et al., 2021	Wasatch Range, Utah	Replaced matrix	Massive	0.759	0.019	341	18	252.13	37.27	31.36	20	0.22	10.3458	3.05905
AS17-70	Brenner et al., 2021	Wasatch Range, Utah	Replaced matrix	Massive	0.685	0.015	341	18	138.74	60.71	59	20	0.55	8.91614	1.66507
EFN1	Elisha et al., 2020	Eastern Mediterranean	Replaced matrix (sparry)	Massive	0.751	0.022	98	4	60	7.2	6	30	1.91	21.9913	2.4715
Km1	Elisha et al., 2020	Eastern Mediterranean	Replaced matrix (sparry)	Massive	0.784	0.006	97	2	51	5.6	4.6	80	0.44	11.4529	0.579357
MAM3	Elisha et al., 2020	Eastern Mediterranean	Replaced matrix (micritic)	Massive	0.789	0.008	97	2	134.5	17.5	13.4	80	0.21	NaN	NaN
MAM7	Elisha et al., 2020	Eastern Mediterranean	Replaced matrix (micritic)	Massive	0.834	0.006	97	2	161.5	9.7	9.7	80	0.53	NaN	NaN
MU1	Elisha et al., 2020	Eastern Mediterranean	Replaced matrix (sparry)	Massive	0.791	0.006	97	2	58.5	2.3	2.3	80	2	11.5725	0.480284
MU2	Elisha et al., 2020	Eastern Mediterranean	Replaced matrix (sparry)	Massive	0.801	0.008	97	2	90.5	6.3	5.4	70	0.88	61.2105	60.6419
Tm	Elisha et al., 2020	Eastern Mediterranean	Replaced matrix (micritic, Mu-2)	Massive	0.865	0.005	526	6	260.5	75.5	49.5	80	0.16	0.213319	0.0265354
4	Gasparrini et al., 2023	Arabian Plate	Replaced matrix (micritic)	Laminated	0.813	0.006	152	2	95.91	7.76	7.62	28	0.2	4.9485	0.394889
12	Gasparrini et al., 2023	Arabian Plate	Replaced matrix (micritic)	Laminated	0.823	0.003	152	2	124.45	4.4	6.91	72	0.29	6.7617	0.571043
15	Gasparrini et al., 2023	Arabian Plate	Replaced matrix (micritic)	Laminated	0.82	0.006	152	2	125.41	8.02	10.33	31	0.13	7.9841	1.41815
16	Gasparrini et al., 2023	Arabian Plate	Replaced matrix (micritic)	Laminated	0.789	0.006	152	2	129.24	3.71	3.73	91	0.32	21.5559	2.24841
17	Gasparrini et al., 2023	Arabian Plate	Replaced matrix (micritic)	Laminated	0.806	0.01	152	2	134.95	7.76	7.63	54	0.32	19.9708	6.40061
18	Gasparrini et al., 2023	Arabian Plate	Replaced matrix (micritic)	Laminated	0.815	0.009	152	2	131.52	9.21	9.18	38	0.29	12.959	3.8904
19	Gasparrini et al., 2023	Arabian Plate	Replaced matrix (micritic)	Laminated	0.817	0.004	152	2	91.77	8.36	8.33	51	0.32	4.03438	0.289269
20	Gasparrini et al., 2023	Arabian Plate	Replaced matrix (micritic)	Laminated	0.802	0.007	152	2	136.94	3.6	3.61	44	0.3	24.9852	4.40728
22	Gasparrini et al., 2023	Arabian Plate	Replaced matrix (micritic)	Laminated	0.818	0.003	152	2	117.16	7.58	4.92	52	0.2	6.64181	0.883894
23	Gasparrini et al., 2023	Arabian Plate	Replaced matrix (micritic)	Laminated	0.823	0.004	152	2	135.33	6.44	6.48	37	0.18	11.1159	2.55314
25	Gasparrini et al., 2023	Arabian Plate	Replaced matrix (micritic)	Laminated	0.814	0.014	152	2	136.18	8.8	8.57	13	0.16	16.701	6.59461
K2-18	Pan et al., 2020	Northwest Sichuan Basin	Replaced matrix (sparry, Rd1)	Massive	0.589	0.024	270	10	229	25.2	22.9	17	0.72	89.738	44.8455
K2-18	Pan et al., 2020	Northwest Sichuan Basin	Replaced matrix (sparry, Rd2)	Massive	0.619	0.041	270	10	230	41.4	34.5	20	0.9	70.2639	75.3056
K2-22	Pan et al., 2020	Northwest Sichuan Basin	Replaced matrix (sparry, Rd1)	Massive	0.745	0.012	270	10	236	14.2	11.8	20	0.8	33.5688	12.1155
ZC-P1m2-w	Pan et al., 2021	Northwest Sichuan Basin	Replaced matrix (sparry, Rd)	Massive	0.312	0.011	263	2	197.52	24.91	18.93	20	3.07	208.951	50.3586
Zhanc-B07	Pan et al., 2021	Northwest Sichuan Basin	Replaced matrix (sparry Rd)	Massive	0.257	0.005	263	2	211.79	15.23	9.87	22	3.82	374.27	67.2423
23A1	This work	Death Valley	Replaced matrix	Stromatolite	0.814	0.029	1194	106	864	492	492	15	0.91	2.68108	3.62849
23A4	This work	Death Valley	Replaced alochems (sparry)	Pisoids	0.841	0.031	755	25	1105	309	309	18	1.6	NaN	NaN
23A5	This work	Death Valley	Replaced matrix (sparry)	Stromatolite/Oncoids	0.8297	0.0068	755	25	257	80	80	37	0.91	1.04639	0.0861996
23A7	This work	Death Valley	Replaced matrix (micrite)	Laminated	0.633	0.034	755	25	243	145	145	49	1.8	5.9575	1.02073
23A8	This work	Death Valley	Replaced matrix	Massive	0.7591	0.0164	755	25	239	99	99	52	1.4	2.4538	0.258358
23A9(1)	This work	Death Valley	Replaced alochems	Pisoids	0.819	0.02	755	25	655	339	339	24	0.4	2.7185	5.91521
23A9(2)	This work	Death Valley	Replaced alochems and matrix	Pisoids+Matrix	0.8163	0.0151	755	25	621	278	278	31	0.32	3.33283	5.56346
24A1	This work	Death Valley	Replaced matrix	Laminated	0.808	0.06	635	1	567	188	188	20	0.93	4.99178	9.67723
24B1	This work	Death Valley	Replaced matrix/early-cement	Tubestone	0.824	0.022	635	1	530	172	172	34	1.3	3.77709	5.54552
24B4	This work	Death Valley	Replaced matrix (sparry)	Massive	0.809	0.099	600	30	214	164	164	20	2.7	1.58325	0.406431
24B5	This work	Death Valley	Replaced alochems	Ooids	0.819	0.023	571	7	301	244	244	20	1.1	1.77655	1.36584
24B8	This work	Death Valley	Replaced alochems (micrite)	Ooids	0.836	0.04	538	4	578	68	68	17	1	NaN	NaN
24B9	This work	Death Valley	Replaced matrix (sparry)	Massive	0.807	0.11	536	4	494	190	190	15	0.98	4.42051	10.6966
26A1	This work	Death Valley	Replaced matrix	Stromatolite	0.799	0.023	1194	106	506	122	122	18	1.4	1.77213	0.194966
26A5	This work	Death Valley	Replaced matrix	Microbial lamination	0.809	0.02	755	25	744	75	75	25	3.2	11.7105	31.7947
26A6	This work	Death Valley	Replaced matrix	Microbial lamination	0.738	0.027	755	25	310	214	214	29	1.4	3.40393	1.07509
CP14	This work	Colorado Plateau	Replaced matrix (micrite)	Massive	0.714	0.008	340	10	204	71.4	42.8	39	0.3	10.3972	2.46339
CP2	This work	Colorado Plateau	Replaced matrix (micrite)	Massive	0.756	0.023	505	10	377	52.8	49	38	1.16	8.55033	2.52069
CP30(1)	This work	Colorado Plateau	Replaced matrix (sparry)	Massive	0.74	0.008	505	10	398	79.6	59.7	20	0.89	12.0802	5.0773
CP30(2)	This work	Colorado Plateau	Replaced matrix (sparry)	Massive	0.751	0.005	505	10	424	46.6	42.4	52	1.70536	13.9803	5.74282
CP35(1)	This work	Colorado Plateau	Replaced matrix (micrite)	Massive	0.667	0.014	340	10	206	37.1	28.8	20	2.45	15.2585	2.29916
CP35(2)	This work	Colorado Plateau	Replaced matrix (sparry)	Fossil fragments	0.68	0.01	340	10	60.5	32.7	15.1	20	0.56	6.71143	0.29062
CP37	This work	Colorado Plateau	Replaced matrix (sparry)	Massive	0.7	0.007	340	10	199	19.9	15.9	20	2.36	11.3621	0.974977
CP39	This work	Colorado Plateau	Replaced matrix (micrite)	Laminated	0.841	0.037	391	6	594.42	149.99	143.42	20	1	NaN	NaN
CP4(1)	This work	Colorado Plateau	Replaced matrix (micrite)	Massive	0.72	0.011	391	6	272	35.4	29.9	19	0.77	12.2073	2.17488
CP4(2)	This work	Colorado Plateau	Replaced matrix (sparry)	Massive	0.695	0.01	391	6	103	54.6	26.8	20	1.6	6.0067	0.40673
CP41	This work	Colorado Plateau	Replaced alochems	Peloids	0.593	0.007	275	5	181	9	7.2	15	1.27	34.5942	3.05155
CP45	This work	Colorado Plateau	Replaced alochems	Oncoids	0.783	0.009	505	10	693	62.4	55.4	20	2.12	NaN	NaN
CP46	This work	Colorado Plateau	Replaced alochems	Peloids	0.807	0.004	270	5	134	14.7	12.1	40	0.66	2.99779	0.14859
CP58	This work	Colorado Plateau	Replaced matrix (micrite)	Massive	0.965	0.015	505	10	598.3	48.22	47.83	40	5.58	7.30551	2.6005
CP59(1)	This work	Colorado Plateau	Replaced matrix (micrite)	Massive	0.91	0.014	505	10	395	51.4	39.5	20	4.31	NaN	NaN
CP59(2)	This work	Colorado Plateau	Replaced matrix (sparry)	Massive	0.992	0.02	505	10	949.57	95.43	104.34	20	3.26	NaN	NaN
CP61	This work	Colorado Plateau	Replaced matrix (sparry)	Massive	0.768	0.007	505	10	556.64	273.76	275.52	10	1.31898	NaN	NaN
CP63	This work	Colorado Plateau	Replaced matrix (sparry)	Massive	0.874	0.005	270	5	239	19.1	16.7	37	0.87	NaN	NaN
