# Supplementary material for: Late Paleozoic oxygenation of marine environments supported by dolomite U-Pb dating
Source: Nat Commun. 2024 Apr 3;15:2892. doi: 10.1038/s41467-024-46660-7 (PMC10991507; doi:10.1038/s41467-024-46660-7)
Supplement: Supplementary file 4 — Supplementary Data 2 [file 41467_2024_46660_MOESM4_ESM.xlsx]

## Sheet: Sheet1
Supplementary Dataset S2: Summary of sample location (coordinate and stratigraphic units) analyzed in this study.
Sample	Sampled by	Site	Latitude	Longitude	Formation/Age	Stratigraphic age (Ma)	2SD
CP14	Ryb and Eiler (2018)	Colorado Plateau	38.0357	-109.003	Mississippian	340	10
CP2	Ryb and Eiler (2018)	Colorado Plateau	36.0416	-114.088	Muav	505	10
CP30a	Ryb and Eiler (2018)	Colorado Plateau	36.318	-114.093	Muav	505	10
CP59	Ryb and Eiler (2018)	Colorado Plateau	36.0669	-111.83	Muav	505	10
CP45b	Ryb and Eiler (2018)	Colorado Plateau	36.3952	-112.458	Muav	505	10
CP4	Ryb and Eiler (2018)	Colorado Plateau	36.0418	-114.084	Sultan	391	6
CP35	Ryb and Eiler (2018)	Colorado Plateau	36.3157	-114.073	Redwall	340	10
CP63 (1)	Ryb and Eiler (2018)	Colorado Plateau	36.0121	-111.877	Kaibab	270	5
CP46 (1)	Ryb and Eiler (2018)	Colorado Plateau	36.4308	-112.44	Kaibab	270	5
CP41 (1)	Ryb and Eiler (2018)	Colorado Plateau	36.4336	-112.445	Coconino	275	5
CP37	Ryb and Eiler (2018)	Colorado Plateau	36.317	-114.077	Redwall	340	10
CP39	Ryb and Eiler (2018)	Colorado Plateau	36.3192	-114.085	Temple Butte	391	6
CP58(5)	Ryb and Eiler (2018)	Colorado Plateau	36.0669	-111.83	Muav	505	10
CP61	Ryb and Eiler (2018)	Colorado Plateau	36.0675	-111.829	Muav	505	10
CP59	Ryb and Eiler (2018)	Colorado Plateau	36.0669	-111.83	Muav	505	10
23A1	This study	Death Valley	35.6868	-116.421	Crystal Spring	1194	106
23A4	This study	Death Valley	35.6866	-116.418	Horse Thief	755	25
23A5	This study	Death Valley	35.6866	-116.417	Horse Thief	755	25
23A7	This study	Death Valley	35.6866	-116.416	Beck Spring	755	25
23A8	This study	Death Valley	35.6864	-116.415	Beck Spring	755	25
23A9	This study	Death Valley	35.6837	-116.412	Beck Spring	755	25
23A9	This study	Death Valley	35.6837	-116.412	Beck Spring	755	25
24A1	This study	Death Valley	35.6589	-116.364	Noonday	635	1
24B1	This study	Death Valley	35.8182	-116.088	Noonday	635	1
24B4	This study	Death Valley	35.8209	-116.082	Johnnie	600	30
24B5	This study	Death Valley	35.8182	-116.076	Johnnie	571	7
24B8	This study	Death Valley	35.8221	-116.072	Wood Canyon	538	4
24B9	This study	Death Valley	35.8223	-116.071	Wood Canyon	536	4
26A1	This study	Death Valley	35.7943	-115.955	Crystal Spring	1194	106
26A5	This study	Death Valley	35.8016	-115.948	Beck Spring	755	25
26A6	This study	Death Valley	35.7981	-115.963	Beck Spring	755	25
