# Supplementary material for: Late Paleozoic oxygenation of marine environments supported by dolomite U-Pb dating
Source: Nat Commun. 2024 Apr 3;15:2892. doi: 10.1038/s41467-024-46660-7 (PMC10991507; doi:10.1038/s41467-024-46660-7)
Supplement: Supplementary file 5 — Supplementary Data 3 [file 41467_2024_46660_MOESM5_ESM.xlsx]

## Sheet: Sup. Dataset S3
Supplementary Dataset S3: Raw U-Pb data measured in this study.
Sample	Fabric (spot no.)	238U/206Pb	2SD 238U/206Pb	207Pb/206Pb	2SD 207Pb/206Pb
CP2	micrite1	4.2623	0.289302	0.549	0.0155422
CP2	micrite2	5.39419	0.522623	0.521	0.0199393
CP2	micrite3	4.5614	0.740228	0.516	0.0279732
CP2	micrite4	6.31068	0.608915	0.5054	0.0132069
CP2	micrite5	5.87969	0.346549	0.5137	0.0127203
CP2	micrite7	4.39189	0.381193	0.581	0.0189743
CP2	micrite8	5.65217	0.40845	0.547	0.0177675
CP2	micrite9	4.77941	0.439621	0.524	0.0159321
CP2	micrite10	5.41667	0.433545	0.548	0.0185774
CP2	micrite11	5.85586	0.394089	0.518	0.0207685
CP2	micrite13	6.04933	0.362533	0.5049	0.0133944
CP2	micrite14	4.16667	0.382271	0.567	0.0204352
CP2	micrite15	4.51389	0.373654	0.624	0.0180208
CP2	micrite16	5.66696	0.367915	0.5223	0.013342
CP2	micrite17	4.92424	0.416346	0.559	0.027386
CP2	micrite18	5.34979	0.424977	0.538	0.0168754
CP2	micrite19	5.5794	0.366093	0.5133	0.0127138
CP2	micrite20	3.76812	0.256974	0.5782	0.0140049
CP2	sugary1	7.55814	0.648746	0.493	0.044116
CP2	sugary2	4.94297	0.917267	0.558	0.0273778
CP2	sugary3	5.34979	0.360829	0.515	0.0150695
CP2	sugary4	4.34783	0.513596	0.523	0.0182869
CP2	sugary5	5.77778	0.481481	0.48	0.0146
CP2	sugary6	4.22078	0.40238	0.543	0.0291022
CP2	sugary7	7.14286	0.438894	0.451	0.0142253
CP2	sugary8	5.01931	0.445604	0.525	0.0208387
CP2	sugary9	4.51389	0.412107	0.595	0.0155438
CP2	sugary10	5.60345	0.457987	0.518	0.0174164
CP2	sugary11	5.9633	0.575624	0.456	0.0184167
CP2	sugary12	5.67686	0.4678	0.551	0.0155705
CP2	sugary13	3.96341	0.624379	0.58	0.0231206
CP2	sugary14	2.9148	0.299297	0.6374	0.0154338
CP2	sugary15	3.92749	0.40654	0.596	0.0199521
CP2	sugary16	6.98174	0.501431	0.498	0.0148392
CP2	sugary17	7.02703	0.637364	0.494	0.0163283
CP2	sugary18	5.32787	0.474811	0.502	0.0223786
CP2	sugary19	4.46735	0.392207	0.542	0.0245256
CP2	sugary20	4.0625	0.477046	0.521	0.0144422
CP4	micrite1	3.72493	0.275339	0.6339	0.0152083
CP4	micrite3	4.18006	0.466144	0.616	0.0186489
CP4	micrite4	3.48525	0.378838	0.62	0.0159298
CP4	micrite5	3.51351	0.287753	0.6331	0.0145168
CP4	micrite6	3.89222	0.400117	0.612	0.0138122
CP4	micrite7	3.43915	0.322599	0.627	0.0166809
CP4	micrite8	0.472899	0.0284527	0.693	0.0139764
CP4	micrite9	0.560345	0.0497078	0.7003	0.0144367
CP4	micrite10	4.69314	0.358539	0.573	0.0180923
CP4	micrite11	3.76812	0.368539	0.595	0.0183742
CP4	micrite12	3.57143	0.29553	0.611	0.018583
CP4	micrite13	4.48121	0.266996	0.5573	0.0145163
CP4	micrite14	4.67626	0.30889	0.562	0.0171854
CP4	micrite15	3.75722	0.533674	0.588	0.0198569
CP4	micrite16	3.84615	0.264822	0.6213	0.0146183
CP4	micrite17	3.79009	0.39147	0.607	0.0177871
CP4	micrite18	3.97554	0.333243	0.614	0.0158366
CP4	micrite19	2.69151	0.232395	0.6481	0.0152847
CP4	micrite20	4.24837	0.338682	0.6063	0.015221
CP4	first coat1	3.72493	0.446299	0.6404	0.0150484
CP4	first coat2	2.88248	0.451821	0.667	0.0200738
CP4	first coat3	2.39852	0.315734	0.7004	0.0164373
CP4	first coat4	2.22603	0.22732	0.7035	0.0163867
CP4	first coat5	1.68176	0.199195	0.6634	0.0150482
CP4	first coat6	2.48092	0.230367	0.6606	0.0154453
CP4	first coat7	1.07438	0.420764	0.722	0.0238645
CP4	first coat8	4.30464	0.703652	0.665	0.0231925
CP4	first coat9	5.39419	0.744435	0.635	0.0168015
CP4	first coat10	2.18121	0.173868	0.7112	0.015723
CP4	first coat11	4.11392	0.452978	0.6697	0.0161369
CP4	first coat12	1.67742	0.210099	0.6604	0.0142317
CP4	first coat13	1.68394	0.219637	0.6747	0.0145344
CP4	first coat14	2.28471	0.213771	0.656	0.0164965
CP4	first coat15	3.41207	0.404877	0.6686	0.016288
CP4	first coat16	2.33393	0.300165	0.6634	0.0150482
CP4	first coat17	2.88889	0.202018	0.6552	0.015897
CP4	first coat18	1.94611	0.247197	0.666	0.0150473
CP4	first coat19	0.747126	0.222149	0.677	0.0140631
CP4	first coat20	2.65306	0.769537	0.622	0.0210655
CP14	micrite1	0.494297	0.0685144	0.7019	0.0146245
CP14	micrite2	0.928571	0.0761485	0.6908	0.0145617
CP14	micrite3	1.18182	0.28552	0.667	0.0208316
CP14	micrite4	1.40389	0.164323	0.6849	0.0144182
CP14	micrite6	2.45283	0.478772	0.6545	0.0158855
CP14	micrite7	1.63317	0.192567	0.6841	0.0151049
CP14	micrite8	1.50463	0.155277	0.681	0.0195321
CP14	micrite9	1.00775	0.209269	0.6898	0.0164177
CP14	micrite10	1.64557	0.363543	0.6763	0.0148793
CP14	micrite11	1.31313	0.247614	0.6836	0.0147744
CP14	micrite12	0.844156	0.169776	0.6922	0.0157929
CP14	micrite13	1.52941	0.263254	0.671	0.0173521
CP14	micrite14	1.32653	0.252515	0.6928	0.0151393
CP14	micrite15	0.896552	0.119985	0.7068	0.0145161
CP14	micrite16	1.13438	0.097406	0.696	0.0146604
CP14	micrite17	2.76596	0.777452	0.6772	0.0155798
CP14	micrite18	2.38532	0.19414	0.6633	0.0157555
CP14	micrite19	1	0.125752	0.6899	0.0144231
CP14	micrite20	1.22642	0.162429	0.6851	0.015123
CP14	micrite21	1.85714	0.357179	0.6621	0.0151694
CP14	micrite22	2.13115	0.273184	0.6966	0.0147686
CP14	micrite23	1.52941	0.367897	0.6727	0.0162425
CP14	micrite24	0.855263	0.147025	0.696	0.0190464
CP14	micrite25	1.89781	0.218399	0.682	0.0175228
CP14	micrite26	0.942029	0.177038	0.7032	0.0157546
CP14	micrite27	2.28471	0.255798	0.656	0.0184698
CP14	micrite28	0.890411	0.129845	0.6989	0.0161054
CP14	micrite29	1.02362	0.239278	0.7011	0.0165017
CP14	micrite30	0.955882	0.168574	0.7048	0.0152426
CP14	micrite31	0.643564	0.137625	0.6977	0.0158894
CP14	micrite32	1.35417	0.303864	0.6837	0.0156929
CP14	micrite33	1.17117	0.129998	0.689	0.0157368
CP14	micrite34	1.56626	0.257515	0.6824	0.0149087
CP14	micrite35	1.07973	0.103908	0.6831	0.0144807
CP14	micrite36	1.54762	0.358507	0.6746	0.0159998
CP14	micrite37	1.14035	0.160514	0.6981	0.0150062
CP14	micrite38	0.855263	0.174134	0.681	0.0175073
CP14	micrite39	0.539419	0.0702898	0.7038	0.015381
CP14	micrite40	1.88406	0.340935	0.672	0.0173676
CP30	sugary1	0.282609	0.0360597	0.7504	0.0152856
CP30	sugary2	0.467626	0.0808324	0.7192	0.0152282
CP30	sugary3	1.55317	0.122422	0.6579	0.0141853
CP30	sugary4	0.802469	0.0717165	0.7064	0.0146564
CP30	sugary5	1.09428	0.0947639	0.6846	0.0142643
CP30	sugary6	2.12418	0.158766	0.6626	0.0149872
CP30	sugary7	1.38889	0.110587	0.6978	0.0144381
CP30	sugary8	1.14035	0.179357	0.6632	0.0151401
CP30	sugary9	0.311005	0.0284373	0.7345	0.0149012
CP30	sugary10	0.206349	0.0502024	0.7413	0.0159941
CP30	sugary11	0.909091	0.111411	0.6748	0.0151123
CP30	sugary12	0.883152	0.0670058	0.7031	0.0147343
CP30	sugary13	1.09244	0.14814	0.684	0.01482
CP30	sugary14	1.7663	0.143255	0.6769	0.0143306
CP30	sugary15	0.872483	0.0827075	0.6973	0.0147818
CP30	sugary16	1.72643	0.236424	0.6565	0.0154275
CP30	sugary17	1.54028	0.112586	0.6839	0.0145632
CP30	sugary18	1.7038	0.185911	0.678	0.014788
CP30	sugary19	0.646766	0.0635455	0.6991	0.0149528
CP30	sugary20	0.702703	0.249383	0.693	0.018333
CP30	ferroan1	0.755814	0.20996	0.6849	0.0159137
CP30	ferroan2	1.14035	0.344851	0.667	0.0216092
CP30	ferroan3	0.37037	0.075126	0.7227	0.0152302
CP30	ferroan4	0.0948905	0.0213137	0.7394	0.0150892
CP30	ferroan5	0.844156	0.138162	0.7088	0.0162776
CP30	ferroan6	1.73333	0.312695	0.688	0.0218709
CP30	ferroan7	0.625	0.112597	0.7205	0.0156092
CP30	ferroan8	1.78082	0.616336	0.67	0.0162542
CP30	ferroan9	0.909091	0.171425	0.693	0.018333
CP30	ferroan10	1.42857	0.261136	0.706	0.0213395
CP30	ferroan11	0.710383	0.185873	0.6971	0.0156006
CP30	ferroan12	1.26214	0.217663	0.6894	0.0151591
CP30	ferroan13	0.673575	0.1504	0.689	0.0189444
CP30	ferroan14	0.738636	0.325257	0.665	0.0200472
CP30	ferroan16	1.80556	0.411265	0.6724	0.0164076
CP30	ferroan17	0.698925	0.103761	0.7092	0.0154799
CP30	ferroan18	1.85714	0.357179	0.645	0.0190371
CP30	ferroan19	0.472727	0.129384	0.7107	0.0160713
CP30	ferroan20	0.802469	0.0676676	0.712	0.0147911
CP30	ferroan21	1.58537	0.245173	0.703	0.0172535
CP30	ferroan22	2.28873	0.384123	0.6576	0.015394
CP30	ferroan23	2.48092	0.288438	0.675	0.0180624
CP30	ferroan24	1.27451	0.209834	0.6944	0.0148296
CP30	ferroan25	1.74731	0.217906	0.7375	0.0152828
CP30	ferroan26	0.984849	0.108777	0.757	0.0193189
CP30	ferroan27	0.912281	0.0580167	0.7187	0.0148426
CP30	ferroan28	0.313253	0.0222842	0.7487	0.0151651
CP30	ferroan29	0.127827	0.0139888	0.7884	0.0161304
CP30	ferroan30	0.224914	0.0252157	0.7941	0.0163073
CP30	ferroan31	0.216667	0.041173	0.7493	0.0154852
CP30	ferroan32	0.439189	0.0830771	0.7137	0.0154074
CP30	ferroan33	0.702703	0.126525	0.7359	0.0153333
CP35	micrite1	5.93607	0.333366	0.5271	0.0111725
CP35	micrite2	6.27413	0.368739	0.5082	0.0127513
CP35	micrite3	4.98084	0.338327	0.5426	0.0119485
CP35	micrite4	16.25	1.43113	0.409	0.0145228
CP35	micrite5	5.17928	0.310475	0.5496	0.0120347
CP35	micrite6	3.32481	0.195059	0.5861	0.0128236
CP35	micrite7	5.19377	0.303822	0.5603	0.0120758
CP35	micrite8	5.80357	0.406727	0.5282	0.0119565
CP35	micrite9	5.56984	0.321126	0.5546	0.0129585
CP35	micrite10	6.01852	0.561185	0.548	0.0170036
CP35	micrite11	5.54135	0.339414	0.5348	0.013238
CP35	micrite12	4.23453	0.286562	0.5983	0.0142837
CP35	micrite13	4.67626	0.395996	0.5739	0.0132403
CP35	micrite14	4.96183	0.39162	0.5929	0.0153835
CP35	micrite15	7.287	0.455682	0.5517	0.0133416
CP35	micrite16	4.3771	0.300781	0.6069	0.0141128
CP35	micrite17	3.95137	0.23121	0.5833	0.0120709
CP35	micrite18	4.89827	0.270326	0.5736	0.012323
CP35	micrite19	6.13208	0.629314	0.5909	0.012576
CP35	micrite20	4.45206	0.402572	0.6026	0.013126
CP35	sugarydolfill1	0.0492424	0.00803407	0.688	0.0140224
CP35	sugarydolfill2	0.77427	0.0424949	0.6806	0.0136944
CP35	sugarydolfill3	0.25	0.0146772	0.6999	0.0142374
CP35	sugarydolfill4	2.47054	0.130106	0.6748	0.013994
CP35	sugarydolfill5	7.18232	2.05536	0.6476	0.0154374
CP35	sugarydolfill6	4.64286	0.316792	0.6638	0.0138655
CP35	sugarydolfill7	3.43008	0.230402	0.6607	0.0136198
CP35	sugarydolfill8	0.39039	0.0219696	0.6813	0.0138188
CP35	sugarydolfill9	1.83876	0.114127	0.6719	0.0136686
CP35	sugarydolfill10	2.35507	0.196939	0.6419	0.0132806
CP35	sugarydolfill11	0.213465	0.0142648	0.6823	0.0138915
CP35	sugarydolfill12	0.640394	0.0624607	0.6716	0.0138556
CP35	sugarydolfill13	0.109244	0.0114808	0.702	0.0144942
CP35	sugarydolfill14	0.357143	0.029553	0.6786	0.0137655
CP35	sugarydolfill15	0.12093	0.0117925	0.6778	0.0136622
CP35	sugarydolfill16	0.285714	0.0178336	0.6779	0.013677
CP35	sugarydolfill17	0.505837	0.0346053	0.6724	0.013611
CP35	sugarydolfill18	0.459364	0.0301155	0.6759	0.0136373
CP35	sugarydolfill19	0.320988	0.0306862	0.6795	0.0138556
CP35	sugarydolfill20	0.352304	0.0266887	0.6789	0.013684
CP37	sugary1	1.42857	0.694421	0.737	0.0225004
CP37	sugary2	2.09677	0.684456	0.671	0.0224521
CP37	sugary3	10.1642	0.864492	0.55	0.0178045
CP37	sugary4	3.60111	0.392832	0.6239	0.015098
CP37	sugary5	10.2041	0.764001	0.472	0.0144953
CP37	sugary6	8.90411	1.18461	0.533	0.0217861
CP37	sugary7	0.270833	0.0857119	0.6669	0.0146667
CP37	sugary8	5.11811	0.547136	0.648	0.0183565
CP37	sugary9	0.419355	0.244397	0.652	0.0184131
CP37	sugary10	2.62097	0.457749	0.701	0.0220354
CP37	sugary11	5.07812	0.557132	0.585	0.0153912
CP37	sugary12	1.52941	0.420847	0.696	0.0227545
CP37	sugary13	4	0.452726	0.646	0.0221569
CP37	sugary14	9.00901	0.65425	0.486	0.0146792
CP37	sugary15	3.97554	0.436883	0.6311	0.0146313
CP37	sugary16	3.71429	0.341452	0.605	0.0163527
CP37	sugary17	3.79009	0.62606	0.605	0.0185043
CP37	sugary18	2.16667	0.377011	0.654	0.0191595
CP37	sugary19	4.34783	0.423572	0.6002	0.0151851
CP37	sugary20	2.20713	0.337092	0.6432	0.015044
CP39	micrite1	2.6749	0.248255	0.6604	0.0145486
CP39	micrite2	2.24138	0.14547	0.6703	0.0139342
CP39	micrite3	2.15232	0.139705	0.6654	0.0144773
CP39	micrite4	2.34657	0.242113	0.662	0.0155212
CP39	micrite5	3.01624	0.355494	0.672	0.0167521
CP39	micrite6	2.58964	0.293228	0.6642	0.0156638
CP39	micrite7	1.89504	0.114083	0.7147	0.0153886
CP39	micrite8	1.62907	0.133804	0.696	0.0204638
CP39	micrite9	2.32143	0.127972	0.6522	0.0142754
CP39	micrite10	2.63692	0.203576	0.6365	0.0142935
CP39	micrite11	2.56917	0.203166	0.6449	0.0147715
CP39	micrite12	2.56917	0.149339	0.6391	0.0142947
CP39	micrite13	2.46679	0.208826	0.6592	0.015168
CP39	micrite14	2.44361	0.236164	0.634	0.017458
CP39	micrite15	2.94785	0.270882	0.6303	0.0145173
CP39	micrite16	2.78373	0.172167	0.6455	0.014545
CP39	micrite17	2.28471	0.295975	0.6519	0.0152447
CP39	micrite18	1.84922	0.17392	0.6787	0.0162866
CP39	micrite19	2.08668	0.159451	0.6709	0.0148662
CP39	micrite20	2.06022	0.146722	0.738	0.0196687
CP41	peloid1	15.3846	0.836132	0.346	0.0085963
CP41	peloid2	8.92857	0.578511	0.4568	0.0103202
CP41	peloid3	7.77977	0.510472	0.456	0.014289
CP41	peloid4	22.1843	1.24612	0.2535	0.00684579
CP41	peloid5	19.3741	1.14282	0.3174	0.0077238
CP41	peloid6	3.52304	0.221124	0.5399	0.0111066
CP41	peloid7	5.43024	0.349469	0.5122	0.0109973
CP41	peloid8	6.39764	0.378057	0.5025	0.0104882
CP41	peloid9	2.72537	0.160979	0.5528	0.0111322
CP41	peloid14	32.1782	1.832	0.1553	0.00821019
CP41	peloid16	27.2537	1.50064	0.1476	0.00695732
CP41	peloid17	25.9948	1.3979	0.1888	0.004101
CP41	peloid18	20.2177	1.06842	0.2587	0.00570353
CP41	peloid19	15.9509	0.956726	0.3382	0.0108629
CP41	peloid20	11.3935	0.731792	0.3789	0.0120742
CP45	cement1	0.875421	0.0562759	0.8025	0.0167524
CP45	cement2	0.31477	0.0476418	0.7261	0.0152947
CP45	cement5	0.200617	0.0222084	0.856	0.0221155
CP45	cement6	0.212418	0.0197577	0.9116	0.0191323
CP45	cement7	0.336788	0.0459496	0.818	0.0208962
CP45	cement8	0.430464	0.092342	0.7311	0.0160425
CP45	cement9	0.311751	0.0232085	0.7364	0.0149734
CP45	cement10	0.186782	0.0209789	0.854	0.0227316
CP45	cement11	0.160494	0.0327023	0.863	0.0210216
CP45	cement12	0.0844156	0.00736017	1.0089	0.0203448
CP45	cement13	0.108333	0.012112	0.8645	0.0176407
CP45	cement14	0.0792683	0.025922	0.8648	0.0192279
CP45	peloid1	3.47594	0.261338	0.503	0.0206205
CP45	peloid2	3.2419	0.252828	0.511	0.0157622
CP45	peloid3	1.04418	0.0830439	0.6898	0.0165269
CP45	peloid4	0.410095	0.0340367	0.7406	0.0160573
CP45	peloid5	0.872483	0.119503	0.6964	0.015819
CP45	peloid6	0.325	0.0908403	0.747	0.0185527
CP45	peloid7	2.76596	0.507657	0.544	0.0236511
CP45	peloid8	1.46067	0.194746	0.661	0.0223331
CP45	peloid9	1	0.236124	0.685	0.021064
CP45	peloid10	1.1474	0.112885	0.801	0.0219463
CP45	peloid11	2.23368	0.341184	0.596	0.0313542
CP45	peloid12	0.599078	0.176486	0.684	0.0226085
CP45	peloid13	1.66667	0.22935	0.616	0.0218124
CP45	peloid14	0.329114	0.048691	0.7836	0.0183265
CP45	peloid15	0.684211	0.0830014	0.7229	0.0163338
CP45	peloid16	1.38298	0.403212	0.63	0.0325386
CP45	peloid17	1.21495	0.0964699	0.6641	0.0149215
CP45	peloid18	1.13736	0.0906935	0.6807	0.0144354
CP45	peloid19	2.20339	0.127153	0.6321	0.0145983
CP45	peloid20	2.59481	0.21458	0.558	0.0149848
CP46	peloid1	1.50812	0.112865	0.7711	0.0162434
CP46	peloid2	0.833333	0.0764542	0.7969	0.0165611
CP46	peloid3	1.59314	0.19115	0.7927	0.0162357
CP46	peloid4	3.27456	0.26981	0.7781	0.0159291
CP46	peloid5	1.63112	0.140664	0.7625	0.0156465
CP46	peloid6	5.02901	0.288785	0.6935	0.0140935
CP46	peloid7	1.73565	0.0983824	0.787	0.0160233
CP46	peloid8	1.11016	0.0788026	0.7886	0.0160186
CP46	peloid9	8.82553	0.523473	0.6677	0.0140918
CP46	peloid10	1.90058	0.184704	0.7897	0.0167574
CP46	peloid11	1.44444	0.173073	0.7707	0.0166899
CP46	peloid12	1.44928	0.124948	0.7898	0.0160422
CP46	peloid13	0.760234	0.0619394	0.8018	0.0164351
CP46	peloid14	1.82584	0.108688	0.7713	0.0157544
CP46	peloid15	2.93454	0.163824	0.798	0.0162395
CP46	peloid16	1.31846	0.10384	0.7952	0.0163993
CP46	peloid17	3.43008	0.218731	0.7876	0.0160541
CP46	peloid18	1.0952	0.0716024	0.7857	0.0162151
CP46	peloid19	1.2464	0.0855138	0.7723	0.015883
CP46	peloid20	6.63265	0.524292	0.6918	0.0149641
CP58	micrite1	1.13043	0.261752	0.737	0.020329
CP58	micrite2	2.25303	0.29925	0.7749	0.0171741
CP58	micrite3	4.43686	0.616711	0.755	0.0166018
CP58	micrite4	1.95195	0.18594	0.814	0.0202247
CP58	micrite5	2.07006	0.240921	0.7806	0.017277
CP58	micrite6	1.57385	0.0995497	0.8708	0.0199839
CP58	micrite7	2.31317	0.184742	0.6932	0.0159568
CP58	micrite8	1.84397	0.191107	0.706	0.0185304
CP58	micrite9	3.125	0.386094	0.759	0.0180145
CP58	micrite10	1.06557	0.117575	0.775	0.0174428
CP58	micrite11	1.18182	0.181774	0.876	0.0281238
CP58	micrite12	2.04724	0.199187	0.771	0.0195391
CP58	micrite13	2.62097	0.197649	0.658	0.0184983
CP58	micrite14	1.97869	0.155887	0.7603	0.0163105
CP58	micrite15	1.93452	0.27386	0.7399	0.0161626
CP58	micrite16	2.11382	0.140651	0.7524	0.0175856
CP58	micrite17	3.64146	0.296967	0.632	0.0236595
CP58	micrite18	0.871314	0.0574011	0.8645	0.0192664
CP58	micrite19	2.09677	0.19041	0.7287	0.015838
CP58	micrite20	1.52941	0.195507	0.878	0.0212686
CP58	micrite21	2.98165	0.354308	0.736	0.0298777
CP58	micrite22	16.6667	1.99829	0.403	0.0144556
CP58	micrite23	3.38542	0.195083	0.7505	0.0170088
CP58	micrite24	3.39426	0.307985	0.763	0.0175658
CP58	micrite25	1.80807	0.152827	0.871	0.0206023
CP58	micrite26	2.94118	0.258782	0.7452	0.0159928
CP58	micrite27	2.41636	0.174391	0.7641	0.0157718
CP58	micrite28	3.81232	0.435253	0.666	0.0208188
CP58	micrite29	3.25	0.279576	0.732	0.0153759
CP58	micrite30	1.79063	0.127844	0.877	0.0224422
CP58	micrite31	0.424837	0.0673043	1.06	0.0320225
CP58	micrite32	2.39852	0.224927	0.7791	0.0164587
CP58	micrite33	2.3766	0.286493	0.737	0.0196537
CP58	micrite34	3.20197	0.559678	0.7318	0.0175035
CP58	micrite35	3.00926	0.298442	0.7679	0.0177504
CP58	micrite36	2.40296	0.210815	0.7824	0.0174399
CP58	micrite37	3.39426	0.265236	0.6406	0.0133356
CP58	micrite38	2.83224	0.18784	0.7449	0.0155342
CP58	micrite39	1.68831	0.23495	0.7948	0.0160762
CP58	micrite40	1.97568	0.131682	0.7652	0.0181191
CP59	sugary1	1.18182	0.141822	0.761	0.0187789
CP59	sugary2	1.57195	0.164457	0.8086	0.0179115
CP59	sugary3	2.30089	0.262725	0.713	0.0186373
CP59	sugary4	0.646766	0.0528731	0.884	0.0182941
CP59	sugary5	1.32653	0.175452	0.8303	0.0191812
CP59	sugary6	1.92878	0.165501	0.7486	0.0160203
CP59	sugary7	1.68831	0.161886	0.73	0.0239616
CP59	sugary8	1.03503	0.0774969	0.842	0.0195853
CP59	sugary9	1.66028	0.132991	0.802	0.0194495
CP59	sugary10	9.28571	1.97871	0.446	0.0370886
CP59	sugary11	1.89781	0.133707	0.626	0.0180486
CP59	sugary12	1.83616	0.238796	0.741	0.0210863
CP59	sugary13	1.62703	0.125611	0.7962	0.0168147
CP59	sugary14	1.14235	0.109443	0.799	0.019984
CP59	sugary15	0.511811	0.0712494	0.888	0.0239043
CP59	sugary16	2.43902	0.235398	0.676	0.0174296
CP59	sugary17	2	0.158581	0.7049	0.0172268
CP59	sugary18	1.75202	0.13954	0.7073	0.0147007
CP59	sugary19	1.80807	0.131545	0.6899	0.015127
CP59	sugary20	2.06349	0.201941	0.8055	0.0188566
CP59	micriticdark1	2.54403	0.155598	0.7704	0.0168824
CP59	micriticdark2	2.30906	0.165759	0.7519	0.0159782
CP59	micriticdark3	1.52941	0.212183	0.8441	0.0181263
CP59	micriticdark4	6.58228	0.407305	0.7006	0.0144671
CP59	micriticdark5	2.66393	0.175735	0.7354	0.0158472
CP59	micriticdark6	2.24138	0.153122	0.7795	0.0164344
CP59	micriticdark7	1.99386	0.211511	0.8232	0.0180506
CP59	micriticdark8	1.78817	0.158076	0.8424	0.0184419
CP59	micriticdark9	2.49042	0.260669	0.754	0.01991
CP59	micriticdark10	0.988593	0.0644434	0.857	0.0203661
CP59	micriticdark11	3.89222	0.253949	0.7163	0.0173573
CP59	micriticdark12	3.31633	0.203772	0.7291	0.0152606
CP59	micriticdark13	3.75722	0.404605	0.6955	0.0157092
CP59	micriticdark14	2.20713	0.137749	0.7651	0.0160674
CP59	micriticdark15	2.68595	0.164122	0.6946	0.0147986
CP59	micriticdark16	2.92793	0.188472	0.7539	0.0160498
CP59	micriticdark17	1.64766	0.143048	0.8259	0.0168444
CP59	micriticdark18	2.6	0.258644	0.7202	0.015383
CP59	micriticdark19	0.935252	0.105167	0.919	0.0219505
CP59	micriticdark20	3.1477	0.271334	0.7511	0.0178816
CP61	largeanhedral1	0.295455	0.128435	0.73	0.0195489
CP61	largeanhedral2	0.156626	0.0571511	0.7256	0.0154841
CP61	largeanhedral3	0.0359116	0.00930166	0.7583	0.01524
CP61	largeanhedral4	0.0333333	0.0120813	0.7614	0.0168443
CP61	largeanhedral5	0.0164557	0.0075438	0.7782	0.0159527
CP61	largeanhedral6	0.0448276	0.0084937	0.7793	0.0159315
CP61	largeanhedral7	0.65	0.162532	0.7407	0.0174913
CP61	largeanhedral8	0.802469	0.319554	0.75	0.033541
CP61	largeanhedral9	0.0783132	0.0146847	0.7589	0.0155991
CP61	largeanhedral10	0.0348525	0.00631856	0.7847	0.0159597
CP63	porefill1	8.1761	1.20288	0.591	0.035053
CP63	porefill2	2.36364	0.571041	0.775	0.0208866
CP63	porefill3	11.3043	1.1339	0.55	0.0300832
CP63	porefill6	1.625	0.149873	0.8004	0.0165755
CP63	porefill7	8.33333	1.65585	0.624	0.0279419
CP63	porefill8	7.64706	1.44593	0.658	0.0488076
CP63	porefill9	5.65217	0.812545	0.72	0.0297214
CP63	porefill11	15.6626	2.39607	0.529	0.0413756
CP63	porefill12	3.76812	0.629567	0.675	0.0233077
CP63	porefill13	4.14013	1.10082	0.689	0.0366864
CP63	porefill14	9.42029	2.10136	0.55	0.0376431
CP63	porefill15	2.20713	0.142361	0.7632	0.0181392
CP63	porefill16	10.4	1.20011	0.546	0.0219145
CP63	porefill17	4.18006	0.466144	0.758	0.0292374
CP63	porefill18	11.5044	1.82384	0.55	0.0453542
CP63	porefill19	1.47727	0.198884	0.813	0.0202086
CP63	porefill20	2.70833	0.258381	0.829	0.0217001
24B1	tube	1.1111	0.134999	0.736041	0.0418004
24B1	tube	0.947742	0.0986936	0.738659	0.0480706
24B1	tube	1.08499	0.105088	0.7446	0.0365235
24B1	tube	1.14157	0.121865	0.70557	0.0560958
24B1	tube	1.537	0.258653	0.721985	0.0600642
24B1	tube	1.55276	0.177219	0.703223	0.0459578
24B1	tube	0.996126	0.0996397	0.724696	0.0577892
24B1	tube	1.07445	0.112991	0.735701	0.0455529
24B1	tube	1.14531	0.134804	0.685011	0.0746681
24B1	tube	1.42001	0.169416	0.755746	0.0921522
24B1	tube	1.28571	0.210983	0.67407	0.0629291
24B1	tube	1.33178	0.219355	0.720062	0.082349
24B1	tube	1.28369	0.197338	0.775108	0.0552283
24B1	tube	1.22586	0.140852	0.774794	0.0716514
24B1	tube	0.932103	0.162283	0.675253	0.0671939
24B1	tube	0.929171	0.292658	0.817264	0.0897946
24B1	tube	1.14544	0.148572	0.746057	0.0528939
24B1	tube	1.19864	0.193022	0.751001	0.070662
24B1	tube	1.89258	0.252587	0.80332	0.104073
24B1	tube	0.672416	0.105999	0.798526	0.029729
24B1	tube	0.44519	0.0690464	0.803004	0.030011
24B1	tube	0.531312	0.22563	0.719654	0.066697
24B1	tube	0.439788	0.0973922	0.784216	0.0272461
24B1	tube	1.37838	0.204616	0.799159	0.0648927
24B1	tube	1.46327	0.227574	0.793341	0.0679895
24B1	tube	0.55975	0.135488	0.82727	0.0548667
24B1	tube	0.985298	0.131773	0.7622	0.0388553
24B1	tube	1.08312	0.295194	0.752651	0.0905431
24B1	tube	0.0623031	0.0251442	0.811156	0.0547556
24B1	tube	0.332547	0.0892018	0.817372	0.0779701
24B1	tube	0.489789	0.149912	0.787869	0.0872909
24B1	tube	0.610591	0.137619	0.798373	0.089557
24B1	tube	0.747954	0.144012	0.782562	0.0521309
24B1	tube	0.782327	0.100917	0.775846	0.0458687
24B1	tube	0.816144	0.291342	0.771041	0.0617121
24B8		4.06319	0.283062	0.537625	0.0271382
24B8		3.74574	0.498828	0.531408	0.0377987
24B8		3.01716	0.413308	0.600121	0.0357576
24B8		3.61856	0.423393	0.560657	0.0318396
24B8		2.46865	0.393047	0.626894	0.0401287
24B8		2.43534	0.437704	0.687519	0.0461403
24B8		4.78817	0.533562	0.538508	0.0256783
24B8		2.45448	0.411592	0.657523	0.0457061
24B8		4.61506	0.40314	0.49946	0.0408632
24B8		3.00705	0.289878	0.597892	0.0268614
24B8		2.1668	0.367351	0.682879	0.0544951
24B8		3.57969	0.415694	0.548889	0.0498844
24B8		2.07586	0.369923	0.699487	0.0379013
24B8		2.23953	0.488004	0.673936	0.0312079
24B8		4.02295	0.406418	0.552994	0.0555124
24B8		1.80473	0.263072	0.692132	0.0441866
24B8		1.37416	0.261394	0.769592	0.0603094
24B9		3.64782	0.32657	0.602293	0.0776122
24B9		3.43075	0.274695	0.597158	0.057173
24B9		3.01079	0.273096	0.617783	0.0749148
24B9		3.42219	0.420111	0.586768	0.0723954
24B9		3.11091	0.318122	0.581369	0.0451235
24B9		3.4162	0.420462	0.541801	0.0451488
24B9		2.98616	0.275316	0.635274	0.0606441
24B9		2.60789	0.252187	0.644265	0.0349154
24B9		3.47972	0.441359	0.607047	0.0521196
24B9		3.32566	0.209112	0.643657	0.0662946
24B9		3.0579	0.278968	0.683709	0.0672345
24B9		4.76463	0.47958	0.531088	0.0552385
24B9		3.57831	0.555367	0.578924	0.0814548
24B9		3.45851	0.306761	0.639718	0.0629313
24B9		3.8038	0.667488	0.593264	0.0576052
23A5		0.124837	0.0185079	0.838596	0.033917
23A5		0.134845	0.0111456	0.820906	0.0518469
23A5		0.114507	0.012789	0.839249	0.0468995
23A5		0.113927	0.0187622	0.838131	0.0364001
23A5		0.176673	0.0311321	0.883476	0.0700216
23A5		0.1032	0.0109818	0.875702	0.0796675
23A5		0.159686	0.0283819	0.854114	0.0510109
23A5		0.131865	0.0127936	0.807092	0.0466694
23A5		0.101211	0.00592886	0.840267	0.0364668
23A5		0.131528	0.0190709	0.789105	0.0535632
23A5		0.107151	0.00883019	0.864189	0.0444998
23A5		0.144679	0.0173751	0.794703	0.044384
23A5		0.0996752	0.00923064	0.805156	0.0319666
23A5		0.135156	0.0147259	0.841789	0.0454595
23A5		0.112326	0.0194599	0.886359	0.190089
23A5		0.109237	0.00710642	0.831658	0.0252424
23A5		0.0860858	0.0102365	0.796465	0.0430896
23A5		0.256266	0.052724	0.790448	0.0686106
23A5		0.134564	0.011487	0.80129	0.0353101
23A5		0.10995	0.0161322	0.804843	0.0491997
23A5		0.134689	0.0125561	0.825124	0.0356674
23A5		0.138402	0.00903349	0.829691	0.0231733
23A5		0.118648	0.00868994	0.842064	0.0286657
23A5		0.145791	0.0181934	0.879784	0.105337
23A5		0.13257	0.010824	0.838037	0.0322005
23A5		0.546961	0.0902721	0.818813	0.0521196
23A5		0.121771	0.00938154	0.818382	0.0352743
23A5		0.138584	0.0119211	0.84348	0.0445984
23A5		0.131794	0.0143247	0.802886	0.0403201
23A5		11.0787	3.69238	0.480804	0.0879579
23A5		0.160645	0.0208754	0.799208	0.0519306
23A5		0.365058	0.0659939	0.8067	0.0445725
23A5		0.163504	0.0136421	0.800964	0.0303422
23A5		0.27053	0.0592827	0.824009	0.0629525
23A5		0.0948321	0.0120733	0.829239	0.0431209
23A5		0.125546	0.0100359	0.823617	0.0536975
23A5		0.113898	0.00819751	0.823619	0.0273206
23A7		1.78642	0.173682	0.554827	0.0345641
23A7		2.36933	0.156299	0.546098	0.0353061
23A7		2.39461	0.239208	0.543463	0.0277931
23A7		1.66863	0.181014	0.614887	0.0326866
23A7		2.53458	0.258173	0.595163	0.0242707
23A7		1.94036	0.20757	0.585543	0.0409159
23A7		1.63868	0.129983	0.59396	0.022252
23A7		1.88447	0.154232	0.610994	0.0537903
23A7		2.24784	0.109869	0.607061	0.0440567
23A7		2.11926	0.115511	0.571498	0.0243036
23A7		2.41073	0.20813	0.571715	0.0566259
23A7		2.54745	0.257513	0.664339	0.0633133
23A7		1.92582	0.136412	0.563893	0.0530252
23A7		1.82574	0.220375	0.584376	0.0374571
23A7		2.34482	0.334038	0.592276	0.080481
23A7		2.22461	0.225636	0.590027	0.0934541
23A7		2.42306	0.180823	0.602367	0.0663671
23A7		1.56017	0.172535	0.648898	0.0433207
23A7		2.48133	0.22906	0.543756	0.040526
23A7		2.39474	0.169765	0.561021	0.0295539
23A7		2.16725	0.174246	0.576949	0.0204943
23A7		2.34098	0.200801	0.628294	0.0578552
23A7		2.38137	0.290728	0.605594	0.103812
23A7		2.09342	0.292838	0.591275	0.0414286
23A7		2.25637	0.209091	0.57007	0.0510953
23A7		2.24042	0.238808	0.59725	0.0504039
23A7		2.38457	0.184826	0.567575	0.0234316
23A7		2.20654	0.172695	0.574574	0.032665
23A7		2.32389	0.154778	0.61181	0.0631527
23A7		2.0416	0.137688	0.627537	0.0344499
23A7		1.7534	0.22272	0.569924	0.05291
23A7		2.67366	0.166111	0.550159	0.0272731
23A7		1.93023	0.185015	0.591361	0.021335
23A7		2.09652	0.176889	0.586006	0.0236228
23A7		2.08939	0.264661	0.593202	0.033224
23A7		2.21766	0.219067	0.560522	0.0277045
23A7		2.06453	0.152154	0.691925	0.0664668
23A7		5.97097	0.682717	0.511733	0.0350125
23A7		1.96206	0.232794	0.592434	0.0750738
23A7		2.82021	0.20394	0.57042	0.0780535
23A7		2.18211	0.199009	0.59128	0.0426823
23A7		2.35245	0.219258	0.603016	0.0339474
23A7		2.2805	0.256388	0.541791	0.0587786
23A7		3.00419	1.20539	0.622098	0.0353281
23A7		1.9974	0.183926	0.58794	0.037561
23A7		2.43833	0.278729	0.541832	0.0357638
23A7		2.12571	0.202175	0.611787	0.0541573
23A7		1.89699	0.166831	0.590352	0.0458765
23A7		2.16602	0.183405	0.595255	0.0275774
23A8		0.854251	0.0684109	0.72941	0.0178553
23A8		1.08096	0.0792795	0.737481	0.0191364
23A8		1.35443	0.124557	0.733944	0.0183765
23A8		0.599908	0.0674192	0.801646	0.0715402
23A8		1.05268	0.0593163	0.716442	0.0298641
23A8		1.52359	0.171442	0.723949	0.0352414
23A8		0.451487	0.050825	0.768226	0.03756
23A8		1.05195	0.0755558	0.723922	0.021222
23A8		2.52261	0.568284	0.709539	0.0301265
23A8		1.49649	0.113335	0.723863	0.0238165
23A8		0.88211	0.0606078	0.783834	0.0466543
23A8		0.677414	0.0645549	0.767065	0.0223362
23A8		1.066	0.0565974	0.726776	0.0132082
23A8		1.52421	0.154883	0.709961	0.0327646
23A8		0.918175	0.0439804	0.754877	0.0488662
23A8		1.75796	0.127484	0.717625	0.0238347
23A8		1.26417	0.241739	0.724175	0.0193753
23A8		1.04733	0.0684719	0.735011	0.0162329
23A8		1.62567	0.10806	0.744581	0.0582524
23A8		2.57011	0.541956	0.688798	0.021264
23A8		1.14511	0.10316	0.71801	0.0443112
23A8		1.15883	0.0546638	0.711041	0.0189013
23A8		1.92741	0.208346	0.705283	0.0385105
23A8		1.24128	0.0784411	0.754444	0.0349657
23A8		1.02861	0.0655765	0.701153	0.024064
23A8		1.7902	0.114009	0.723469	0.0431805
23A8		1.13003	0.176049	0.72635	0.0738164
23A8		1.09316	0.100935	0.731221	0.0288298
23A8		1.7143	0.224109	0.715943	0.0521873
23A8		1.44824	0.180945	0.744882	0.0792417
23A8		1.30053	0.175841	0.702528	0.0291654
23A8		1.79442	0.200305	0.710246	0.0126863
23A8		1.23026	0.127442	0.700945	0.0299842
23A8		1.18507	0.0951754	0.716192	0.0424282
23A8		1.80697	0.328105	0.721171	0.0512457
23A8		1.32152	0.102323	0.732016	0.0164694
23A8		1.03567	0.109969	0.698268	0.0517838
23A8		1.88357	0.173397	0.715069	0.0525152
23A8		1.22555	0.0940333	0.709817	0.0220656
23A8		1.15847	0.094598	0.748095	0.0331122
23A8		1.42615	0.115287	0.75221	0.0327885
23A8		1.02363	0.117226	0.677327	0.0493394
23A8		2.15227	0.482099	0.727643	0.0347051
23A8		1.40086	0.192761	0.68033	0.0316403
23A8		1.14847	0.136485	0.711713	0.0557285
23A8		1.95717	0.307155	0.692533	0.030534
23A8		1.32023	0.114212	0.735183	0.0247573
23A8		1.13856	0.0838978	0.74296	0.0368062
23A8		2.38268	0.45155	0.685126	0.0619454
23A8		1.76037	0.23243	0.714242	0.0260053
23A8		1.23834	0.101293	0.711653	0.0471631
23A8		1.34123	0.113137	0.695403	0.0248971
23A9	matrix	0.0356004	0.00656264	0.810525	0.0351145
23A9	matrix	0.0403835	0.0184676	0.850998	0.0862909
23A9	matrix	0.032007	0.00528593	0.814518	0.0516588
23A9	matrix	0.0243144	0.00686209	0.79839	0.0611244
23A9	matrix	0.0383221	0.0118813	0.819691	0.0746754
23A9	matrix	0.0511175	0.00493622	0.904613	0.208043
23A9	matrix	0.0710356	0.0116221	0.789887	0.0502301
23A9	ooids	0.532951	0.0312736	0.7196	0.0349149
23A9	ooids	0.605702	0.032175	0.80377	0.059411
23A9	ooids	0.671837	0.0323519	0.784653	0.037412
23A9	ooids	0.639455	0.0326332	0.754613	0.0449128
23A9	ooids	0.662074	0.0329081	0.756314	0.0620697
23A9	ooids	0.162516	0.0069081	0.802557	0.0283396
23A9	ooids	0.324235	0.0344218	0.800236	0.0536741
23A9	ooids	0.140686	0.0165741	0.79547	0.0393678
23A9	ooids	0.514088	0.0231838	0.82199	0.0406231
23A9	ooids	0.222285	0.0252954	0.834447	0.0550013
23A9	ooids	0.560412	0.0282188	0.731037	0.0384572
23A9	ooids	0.134422	0.0154867	0.834688	0.0523488
23A9	ooids	0.473065	0.0326863	0.761137	0.0468659
23A9	ooids	0.469733	0.0216645	0.777594	0.0168661
23A9	ooids	0.165863	0.0180529	0.803695	0.0741194
23A9	ooids	0.461668	0.033555	0.750998	0.055706
23A9	ooids	0.492699	0.031599	0.793731	0.0233493
23A9	ooids	0.157944	0.0274577	0.793125	0.0586182
23A9	ooids	0.460365	0.0254749	0.787741	0.0322388
23A9	ooids	0.361011	0.022545	0.786428	0.048554
23A9	ooids	0.302073	0.0272263	0.819325	0.0760269
23A9	ooids	0.125754	0.00922784	0.779258	0.0508119
23A9	ooids	0.26262	0.0172173	0.83908	0.0625022
23A9	ooids	0.132119	0.0098906	0.798854	0.0345956
26A5		0.940732	0.175866	0.70842	0.0270236
26A5		2.89864	0.696192	0.406589	0.0959659
26A5		1.38653	0.306268	0.579795	0.102689
26A5		1.2996	0.0507984	0.715858	0.0308613
26A5		1.37702	0.190311	0.705926	0.0714792
26A5		1.81181	0.306221	0.558843	0.0920554
26A5		5.08818	0.881834	0.251882	0.0655327
26A5		5.90739	1.18266	0.153362	0.0355863
26A5		1.68196	0.176271	0.656864	0.0382147
26A5		2.99994	0.393957	0.52012	0.0707361
26A5		1.16372	0.133592	0.695068	0.0289509
26A5		1.74751	0.29724	0.534432	0.0685739
26A5		2.56391	0.524555	0.593061	0.0309426
26A5		5.05833	0.838436	0.154533	0.0315478
26A5		4.13956	0.78748	0.299484	0.0535501
26A5		5.76977	1.17758	0.192279	0.047603
26A5		2.10511	0.25524	0.560002	0.0557964
26A5		1.79185	0.402093	0.620852	0.0469676
26A5		1.23914	0.122711	0.66391	0.0341458
26A5		5.05001	0.763949	0.401509	0.0646713
26A5		1.56453	0.145594	0.70664	0.0340573
26A5		5.88306	0.799617	0.196459	0.0258459
26A5		2.92119	0.32419	0.50095	0.0427978
26A5		5.34053	0.81252	0.253375	0.0504563
26A5		5.10855	0.815106	0.360746	0.155704
26A6		1.21967	0.436852	0.676545	0.145571
26A6		0.977984	0.24672	0.717798	0.0757553
26A6		0.738024	0.15367	0.699344	0.0618885
26A6		0.698066	0.19496	0.859834	0.21687
26A6		0.936733	0.329188	0.670375	0.149973
26A6		0.604206	0.1269	0.644595	0.0907843
26A6		1.178	0.33365	0.720871	0.0367024
26A6		0.748274	0.0862595	0.702779	0.0547588
26A6		0.970379	0.145582	0.716322	0.066194
26A6		0.813732	0.0921346	0.672131	0.0420525
26A6		0.63778	0.127615	0.784742	0.0898548
26A6		1.59502	0.511764	0.741296	0.0594984
26A6		2.11698	1.18345	0.712734	0.113653
26A6		0.552013	0.102833	0.724992	0.0677105
26A6		0.289329	0.0359159	0.723117	0.0309101
26A6		1.73725	0.675261	0.646379	0.047373
26A6		0.774512	0.299764	0.639911	0.0709069
26A6		1.16813	0.493642	0.612668	0.0437661
26A6		1.23841	0.77581	0.721827	0.0333742
26A6		0.456126	0.119641	0.731309	0.0928804
26A6		2.02642	0.927372	0.658852	0.081073
26A6		0.77843	0.211441	0.641004	0.121212
26A6		1.00596	0.207862	0.621718	0.118374
26A6		0.694101	0.0696179	0.704434	0.0853771
26A6		1.94232	0.731721	0.686809	0.139636
26A6		0.593168	0.114573	0.727928	0.0445531
26A6		0.697699	0.205504	0.719357	0.0469627
26A6		0.57976	0.147925	0.622382	0.0988691
26A6		1.67022	0.813163	0.687344	0.156546
23A1		0.242938	0.0255652	0.784287	0.0620859
23A1		0.556145	0.149521	0.701412	0.116919
23A1		0.158627	0.0311093	0.799265	0.0800152
23A1		0.395841	0.0781894	0.845441	0.132017
23A1		0.645271	0.113164	0.745837	0.0802954
23A1		1.15136	0.212293	0.682743	0.0716255
23A1		0.210029	0.0327142	0.77972	0.0390223
23A1		0.707055	0.159667	0.727763	0.0790831
23A1		0.0445963	0.00556818	0.797452	0.0659787
23A1		0.114515	0.0194334	0.776404	0.101376
23A1		0.0524097	0.0104172	0.818513	0.0917183
23A1		0.3634	0.114564	0.834376	0.0815379
23A1		0.544093	0.108539	0.720229	0.0715126
23A1		0.369108	0.0545266	0.829762	0.0520605
23A1		0.249693	0.0460569	0.750942	0.0637636
23A4		0.569423	0.0873882	0.89296	0.125968
23A4		0.381592	0.050649	0.745027	0.0771373
23A4		0.646576	0.109792	0.772724	0.0421208
23A4		0.812137	0.195923	0.706319	0.044283
23A4		0.844411	0.154008	0.749219	0.0986464
23A4		0.401454	0.0564034	0.85167	0.0914179
23A4		0.210845	0.042709	0.806447	0.103422
23A4		0.878867	0.114962	0.763104	0.075313
23A4		1.5597	0.220071	0.583008	0.0686912
23A4		0.550274	0.083359	0.704471	0.0794057
23A4		1.09109	0.144012	0.676548	0.0448206
23A4		0.642119	0.0903842	0.669089	0.0775275
23A4		0.208147	0.0301464	0.821098	0.0352102
23A4		0.474886	0.0828801	0.75557	0.110335
23A4		0.344108	0.0769536	0.78803	0.0658053
23A4		0.103793	0.0178311	0.799966	0.11208
23A4		0.0744036	0.0117815	0.71092	0.0745248
23A4		0.42441	0.0843622	0.79734	0.0850048
24A1		1.93189	0.128029	0.695652	0.0403497
24A1		2.75038	0.449983	0.603084	0.0628151
24A1		2.15589	0.200275	0.687166	0.037472
24A1		1.7624	0.208886	0.708189	0.117326
24A1		2.04013	0.316855	0.659261	0.0479039
24A1		2.24632	0.22371	0.621939	0.0570859
24A1		1.76804	0.235968	0.737301	0.117728
24A1		2.50318	0.295609	0.633363	0.0407906
24A1		2.0329	0.138131	0.693548	0.0437795
24A1		1.64165	0.165928	0.740687	0.073317
24A1		0.9851	0.12241	0.706166	0.0457205
24A1		1.67529	0.160566	0.703722	0.0438205
24A1		2.66924	0.27172	0.619259	0.0558969
24A1		2.03063	0.175485	0.649934	0.0410762
24A1		1.4885	0.161859	0.764227	0.121147
24A1		2.38587	0.145463	0.660041	0.0728317
24A1		1.74274	0.212633	0.639804	0.0551455
24A1		0.860131	0.116799	0.746104	0.082295
24A1		2.16152	0.208664	0.6352	0.0286967
24A1		2.11594	0.243125	0.650322	0.0476116
24B4		2.45316	0.415915	0.710198	0.074764
24B4		4.57141	0.767759	0.660759	0.0333759
24B4		4.64726	0.487744	0.679869	0.0611087
24B4		4.67287	1.29083	0.703599	0.0530221
24B4		4.0191	0.581898	0.694048	0.0428006
24B4		6.27478	0.76115	0.660295	0.0464669
24B4		3.61156	0.672777	0.723206	0.0339808
24B4		4.86845	0.598368	0.715342	0.0280899
24B4		3.86911	0.55829	0.688857	0.0348884
24B4		4.07853	0.601369	0.782691	0.0441243
24B4		1.31236	0.275035	0.840797	0.0471116
24B4		6.18839	1.25189	0.600913	0.0755622
24B4		2.02016	0.309265	0.697748	0.0562522
24B4		3.1036	0.520693	0.698767	0.0679991
24B4		2.78299	0.529732	0.660954	0.0569684
24B4		2.39928	0.362156	0.754862	0.074099
24B4		2.02913	0.408856	0.726437	0.0952251
24B4		2.1783	0.329018	0.675846	0.0407656
24B4		2.74218	0.392068	0.739211	0.0878289
24B4		4.87025	0.793681	0.634324	0.053813
24B5		0.527442	0.0588285	0.805086	0.052961
24B5		0.468477	0.198077	0.743442	0.0503572
24B5		0.942848	0.213768	0.845442	0.0542281
24B5		0.463801	0.0416511	0.826639	0.0572752
24B5		1.8147	0.578747	0.751375	0.0683329
24B5		0.373907	0.0340442	0.78083	0.0512188
24B5		0.27875	0.038862	0.813959	0.0620886
24B5		0.38133	0.0341786	0.801113	0.0643136
24B5		0.538672	0.0935151	0.807698	0.0556679
24B5		0.503214	0.0819551	0.821918	0.0677523
24B5		0.364332	0.0302439	0.793601	0.0417592
24B5		2.10646	0.476065	0.720124	0.0551788
24B5		0.4218	0.0583338	0.788164	0.0618653
24B5		0.547006	0.0681871	0.777391	0.068606
24B5		0.472317	0.0456897	0.781446	0.0684786
24B5		0.501251	0.0596802	0.813215	0.0675973
24B5		0.479912	0.042333	0.818016	0.0471367
24B5		0.512915	0.0722008	0.875023	0.0749705
24B5		0.504811	0.0393434	0.774615	0.0465168
24B5		0.511523	0.0471186	0.772816	0.0614537
26A1		0.753331	0.274088	0.739461	0.0454137
26A1		0.164814	0.024746	0.779144	0.0556698
26A1		0.918045	0.274968	0.747731	0.0508772
26A1		0.220336	0.0612211	0.838274	0.113573
26A1		2.22602	0.616967	0.670587	0.0706152
26A1		0.492565	0.135913	0.725035	0.054957
26A1		0.137043	0.0200106	0.835856	0.0427245
26A1		0.398245	0.0828789	0.804498	0.143347
26A1		0.745002	0.210004	0.733265	0.0649398
26A1		0.264748	0.0450764	0.760129	0.0555314
26A1		0.484836	0.177523	0.726347	0.087036
26A1		2.18829	0.901842	0.581553	0.0572632
26A1		1.45335	0.772134	0.536224	0.0990108
26A1		2.44106	0.508835	0.693406	0.0544669
26A1		0.79548	0.271393	0.82226	0.113172
26A1		4.88059	0.896538	0.512885	0.0794858
26A1		0.647769	0.189718	0.701312	0.095412
26A1		0.254884	0.0594818	0.769706	0.10935
