# Supplementary material for: Late Paleozoic oxygenation of marine environments supported by dolomite U-Pb dating
Source: Nat Commun. 2024 Apr 3;15:2892. doi: 10.1038/s41467-024-46660-7 (PMC10991507; doi:10.1038/s41467-024-46660-7)
Supplement: Supplementary file 7 — Source Data [file 41467_2024_46660_MOESM7_ESM.xlsx]

## Sheet: Raw source data
Sample	Source	Site	Fabric	Dolomite precursury texture	Initial 207Pb/206Pb	2SD	Stratigraphic age (Ma)	2SD	U-Pb date (Ma)	2SD(+)	2SD(-)	no. of spots	MSWD	Average 238U/206Pb	2SE
AS17-24	Brenner et al., 2021	Wasatch Range, Utah	Replaced matrix	Massive	0.762	0.021	341	18	292.15	63.67	55.64	20	0.66	16.3164	20.5501
AS17-26	Brenner et al., 2021	Wasatch Range, Utah	Replaced matrix	Massive	0.727	0.022	341	18	249.16	188.15	173.81	20	0.28	9.60642	16.3065
AS17-28	Brenner et al., 2021	Wasatch Range, Utah	Replaced matrix	Massive	0.749	0.012	341	18	328.92	45.15	44.24	20	0.16	30.88	67.8969
AS17-29	Brenner et al., 2021	Wasatch Range, Utah	Replaced matrix	Massive	0.741	0.015	341	18	291.17	62.56	55.39	20	0.27	20.453	24.8956
AS17-39	Brenner et al., 2021	Wasatch Range, Utah	Replaced matrix	Massive	0.761	0.01	341	18	586.68	661.24	586.68	20	0.43	NaN	NaN
AS17-44	Brenner et al., 2021	Wasatch Range, Utah	Replaced matrix	Massive	0.742	0.018	341	18	186.79	210.93	186.79	20	0.38	6.43864	7.97549
AS17-68g	Brenner et al., 2021	Wasatch Range, Utah	Replaced matrix	Massive	0.759	0.019	341	18	252.13	37.27	31.36	20	0.22	10.3458	3.05905
AS17-70	Brenner et al., 2021	Wasatch Range, Utah	Replaced matrix	Massive	0.685	0.015	341	18	138.74	60.71	59	20	0.55	8.91614	1.66507
EFN1	Elisha et al., 2020	Eastern Mediterranean	Replaced matrix (sparry)	Massive	0.751	0.022	98	4	60	7.2	6	30	1.91	21.9913	2.4715
Km1	Elisha et al., 2020	Eastern Mediterranean	Replaced matrix (sparry)	Massive	0.784	0.006	97	2	51	5.6	4.6	80	0.44	11.4529	0.579357
MAM3	Elisha et al., 2020	Eastern Mediterranean	Replaced matrix (micritic)	Massive	0.789	0.008	97	2	134.5	17.5	13.4	80	0.21	NaN	NaN
MAM7	Elisha et al., 2020	Eastern Mediterranean	Replaced matrix (micritic)	Massive	0.834	0.006	97	2	161.5	9.7	9.7	80	0.53	NaN	NaN
MU1	Elisha et al., 2020	Eastern Mediterranean	Replaced matrix (sparry)	Massive	0.791	0.006	97	2	58.5	2.3	2.3	80	2	11.5725	0.480284
MU2	Elisha et al., 2020	Eastern Mediterranean	Replaced matrix (sparry)	Massive	0.801	0.008	97	2	90.5	6.3	5.4	70	0.88	61.2105	60.6419
Tm	Elisha et al., 2020	Eastern Mediterranean	Replaced matrix (micritic, Mu-2)	Massive	0.865	0.005	526	6	260.5	75.5	49.5	80	0.16	0.213319	0.0265354
4	Gasparrini et al., 2023	Arabian Plate	Replaced matrix (micritic)	Laminated	0.813	0.006	152	2	95.91	7.76	7.62	28	0.2	4.9485	0.394889
12	Gasparrini et al., 2023	Arabian Plate	Replaced matrix (micritic)	Laminated	0.823	0.003	152	2	124.45	4.4	6.91	72	0.29	6.7617	0.571043
15	Gasparrini et al., 2023	Arabian Plate	Replaced matrix (micritic)	Laminated	0.82	0.006	152	2	125.41	8.02	10.33	31	0.13	7.9841	1.41815
16	Gasparrini et al., 2023	Arabian Plate	Replaced matrix (micritic)	Laminated	0.789	0.006	152	2	129.24	3.71	3.73	91	0.32	21.5559	2.24841
17	Gasparrini et al., 2023	Arabian Plate	Replaced matrix (micritic)	Laminated	0.806	0.01	152	2	134.95	7.76	7.63	54	0.32	19.9708	6.40061
18	Gasparrini et al., 2023	Arabian Plate	Replaced matrix (micritic)	Laminated	0.815	0.009	152	2	131.52	9.21	9.18	38	0.29	12.959	3.8904
19	Gasparrini et al., 2023	Arabian Plate	Replaced matrix (micritic)	Laminated	0.817	0.004	152	2	91.77	8.36	8.33	51	0.32	4.03438	0.289269
20	Gasparrini et al., 2023	Arabian Plate	Replaced matrix (micritic)	Laminated	0.802	0.007	152	2	136.94	3.6	3.61	44	0.3	24.9852	4.40728
22	Gasparrini et al., 2023	Arabian Plate	Replaced matrix (micritic)	Laminated	0.818	0.003	152	2	117.16	7.58	4.92	52	0.2	6.64181	0.883894
23	Gasparrini et al., 2023	Arabian Plate	Replaced matrix (micritic)	Laminated	0.823	0.004	152	2	135.33	6.44	6.48	37	0.18	11.1159	2.55314
25	Gasparrini et al., 2023	Arabian Plate	Replaced matrix (micritic)	Laminated	0.814	0.014	152	2	136.18	8.8	8.57	13	0.16	16.701	6.59461
K2-18	Pan et al., 2020	Northwest Sichuan Basin	Replaced matrix (sparry, Rd1)	Massive	0.589	0.024	270	10	229	25.2	22.9	17	0.72	89.738	44.8455
K2-18	Pan et al., 2020	Northwest Sichuan Basin	Replaced matrix (sparry, Rd2)	Massive	0.619	0.041	270	10	230	41.4	34.5	20	0.9	70.2639	75.3056
K2-22	Pan et al., 2020	Northwest Sichuan Basin	Replaced matrix (sparry, Rd1)	Massive	0.745	0.012	270	10	236	14.2	11.8	20	0.8	33.5688	12.1155
ZC-P1m2-w	Pan et al., 2021	Northwest Sichuan Basin	Replaced matrix (sparry, Rd)	Massive	0.312	0.011	263	2	197.52	24.91	18.93	20	3.07	208.951	50.3586
Zhanc-B07	Pan et al., 2021	Northwest Sichuan Basin	Replaced matrix (sparry Rd)	Massive	0.257	0.005	263	2	211.79	15.23	9.87	22	3.82	374.27	67.2423
23A1	This work	Death Valley	Replaced matrix	Stromatolite	0.814	0.029	1194	106	864	492	492	15	0.91	2.68108	3.62849
23A4	This work	Death Valley	Replaced alochems (sparry)	Pisoids	0.841	0.031	755	25	1105	309	309	18	1.6	NaN	NaN
23A5	This work	Death Valley	Replaced matrix (sparry)	Stromatolite/Oncoids	0.8297	0.0068	755	25	257	80	80	37	0.91	1.04639	0.0861996
23A7	This work	Death Valley	Replaced matrix (micrite)	Laminated	0.633	0.034	755	25	243	145	145	49	1.8	5.9575	1.02073
23A8	This work	Death Valley	Replaced matrix	Massive	0.7591	0.0164	755	25	239	99	99	52	1.4	2.4538	0.258358
23A9(1)	This work	Death Valley	Replaced alochems	Pisoids	0.819	0.02	755	25	655	339	339	24	0.4	2.7185	5.91521
23A9(2)	This work	Death Valley	Replaced alochems and matrix	Pisoids+Matrix	0.8163	0.0151	755	25	621	278	278	31	0.32	3.33283	5.56346
24A1	This work	Death Valley	Replaced matrix	Laminated	0.808	0.06	635	1	567	188	188	20	0.93	4.99178	9.67723
24B1	This work	Death Valley	Replaced matrix/early-cement	Tubestone	0.824	0.022	635	1	530	172	172	34	1.3	3.77709	5.54552
24B4	This work	Death Valley	Replaced matrix (sparry)	Massive	0.809	0.099	600	30	214	164	164	20	2.7	1.58325	0.406431
24B5	This work	Death Valley	Replaced alochems	Ooids	0.819	0.023	571	7	301	244	244	20	1.1	1.77655	1.36584
24B8	This work	Death Valley	Replaced alochems (micrite)	Ooids	0.836	0.04	538	4	578	68	68	17	1	NaN	NaN
24B9	This work	Death Valley	Replaced matrix (sparry)	Massive	0.807	0.11	536	4	494	190	190	15	0.98	4.42051	10.6966
26A1	This work	Death Valley	Replaced matrix	Stromatolite	0.799	0.023	1194	106	506	122	122	18	1.4	1.77213	0.194966
26A5	This work	Death Valley	Replaced matrix	Microbial lamination	0.809	0.02	755	25	744	75	75	25	3.2	11.7105	31.7947
26A6	This work	Death Valley	Replaced matrix	Microbial lamination	0.738	0.027	755	25	310	214	214	29	1.4	3.40393	1.07509
CP14	This work	Colorado Plateau	Replaced matrix (micrite)	Massive	0.714	0.008	340	10	204	71.4	42.8	39	0.3	10.3972	2.46339
CP2	This work	Colorado Plateau	Replaced matrix (micrite)	Massive	0.756	0.023	505	10	377	52.8	49	38	1.16	8.55033	2.52069
CP30(1)	This work	Colorado Plateau	Replaced matrix (sparry)	Massive	0.74	0.008	505	10	398	79.6	59.7	20	0.89	12.0802	5.0773
CP30(2)	This work	Colorado Plateau	Replaced matrix (sparry)	Massive	0.751	0.005	505	10	424	46.6	42.4	52	1.70536	13.9803	5.74282
CP35(1)	This work	Colorado Plateau	Replaced matrix (micrite)	Massive	0.667	0.014	340	10	206	37.1	28.8	20	2.45	15.2585	2.29916
CP35(2)	This work	Colorado Plateau	Replaced matrix (sparry)	Fossil fragments	0.68	0.01	340	10	60.5	32.7	15.1	20	0.56	6.71143	0.29062
CP37	This work	Colorado Plateau	Replaced matrix (sparry)	Massive	0.7	0.007	340	10	199	19.9	15.9	20	2.36	11.3621	0.974977
CP39	This work	Colorado Plateau	Replaced matrix (micrite)	Laminated	0.841	0.037	391	6	594.42	149.99	143.42	20	1	NaN	NaN
CP4(1)	This work	Colorado Plateau	Replaced matrix (micrite)	Massive	0.72	0.011	391	6	272	35.4	29.9	19	0.77	12.2073	2.17488
CP4(2)	This work	Colorado Plateau	Replaced matrix (sparry)	Massive	0.695	0.01	391	6	103	54.6	26.8	20	1.6	6.0067	0.40673
CP41	This work	Colorado Plateau	Replaced alochems	Peloids	0.593	0.007	275	5	181	9	7.2	15	1.27	34.5942	3.05155
CP45	This work	Colorado Plateau	Replaced alochems	Oncoids	0.783	0.009	505	10	693	62.4	55.4	20	2.12	NaN	NaN
CP46	This work	Colorado Plateau	Replaced alochems	Peloids	0.807	0.004	270	5	134	14.7	12.1	40	0.66	2.99779	0.14859
CP58	This work	Colorado Plateau	Replaced matrix (micrite)	Massive	0.965	0.015	505	10	598.3	48.22	47.83	40	5.58	7.30551	2.6005
CP59(1)	This work	Colorado Plateau	Replaced matrix (micrite)	Massive	0.91	0.014	505	10	395	51.4	39.5	20	4.31	NaN	NaN
CP59(2)	This work	Colorado Plateau	Replaced matrix (sparry)	Massive	0.992	0.02	505	10	949.57	95.43	104.34	20	3.26	NaN	NaN
CP61	This work	Colorado Plateau	Replaced matrix (sparry)	Massive	0.768	0.007	505	10	556.64	273.76	275.52	10	1.31898	NaN	NaN
CP63	This work	Colorado Plateau	Replaced matrix (sparry)	Massive	0.874	0.005	270	5	239	19.1	16.7	37	0.87	NaN	NaN

## Sheet: Fig. 1
Index	Sample	Source	Initial 207Pb/206Pb	2SD	Stratigraphic age (Ma)	2SD	U-Pb date (Ma)	2SD(+)	2SD(-)			Stacey and Kremers model					1:1 line
1	AS17-24	Brenner et al., 2021	0.762	0.021	341	18	292.15	63.67	55.64			Ma	[207/206]SK	SK+	SK-		X	Y
2	AS17-26	Brenner et al., 2021	0.727	0.022	341	18	249.16	188.15	173.81			0	0.835721	0.815721	0.855721		0	0
3	AS17-28	Brenner et al., 2021	0.749	0.012	341	18	328.92	45.15	44.24			10	0.83636	0.81636	0.85636		1500	1500
4	AS17-29	Brenner et al., 2021	0.741	0.015	341	18	291.17	62.56	55.39			20	0.837	0.817	0.857
5	AS17-39	Brenner et al., 2021	0.761	0.01	341	18	586.68	661.24	586.68			30	0.837642	0.817642	0.857642
6	AS17-44	Brenner et al., 2021	0.742	0.018	341	18	186.79	210.93	186.79			40	0.838286	0.818286	0.858286
7	AS17-68g	Brenner et al., 2021	0.759	0.019	341	18	252.13	37.27	31.36			50	0.838931	0.818931	0.858931
8	AS17-70	Brenner et al., 2021	0.685	0.015	341	18	138.74	60.71	59			60	0.839579	0.819579	0.859579
9	EFN1	Elisha et al., 2020	0.751	0.022	98	4	60	7.2	6			70	0.840228	0.820228	0.860228
10	Km1	Elisha et al., 2020	0.784	0.006	97	2	51	5.6	4.6			80	0.840878	0.820878	0.860878
11	MAM3	Elisha et al., 2020	0.789	0.008	97	2	134.5	17.5	13.4			90	0.841531	0.821531	0.861531
12	MAM7	Elisha et al., 2020	0.834	0.006	97	2	161.5	9.7	9.7			100	0.842185	0.822185	0.862185
13	MU1	Elisha et al., 2020	0.791	0.006	97	2	58.5	2.3	2.3			110	0.842841	0.822841	0.862841
14	MU2	Elisha et al., 2020	0.801	0.008	97	2	90.5	6.3	5.4			120	0.843499	0.823499	0.863499
15	Tm	Elisha et al., 2020	0.865	0.005	526	6	260.5	75.5	49.5			130	0.844158	0.824158	0.864158
16	4	Gasparrini et al., 2023	0.813	0.006	152	2	95.91	7.76	7.62			140	0.84482	0.82482	0.86482
17	12	Gasparrini et al., 2023	0.823	0.003	152	2	124.45	4.4	6.91			150	0.845483	0.825483	0.865483
18	15	Gasparrini et al., 2023	0.82	0.006	152	2	125.41	8.02	10.33			160	0.846147	0.826147	0.866147
19	16	Gasparrini et al., 2023	0.789	0.006	152	2	129.24	3.71	3.73			170	0.846814	0.826814	0.866814
20	17	Gasparrini et al., 2023	0.806	0.01	152	2	134.95	7.76	7.63			180	0.847482	0.827482	0.867482
21	18	Gasparrini et al., 2023	0.815	0.009	152	2	131.52	9.21	9.18			190	0.848153	0.828153	0.868153
22	19	Gasparrini et al., 2023	0.817	0.004	152	2	91.77	8.36	8.33			200	0.848825	0.828825	0.868825
23	20	Gasparrini et al., 2023	0.802	0.007	152	2	136.94	3.6	3.61			210	0.849498	0.829498	0.869498
24	22	Gasparrini et al., 2023	0.818	0.003	152	2	117.16	7.58	4.92			220	0.850174	0.830174	0.870174
25	23	Gasparrini et al., 2023	0.823	0.004	152	2	135.33	6.44	6.48			230	0.850851	0.830851	0.870851
26	25	Gasparrini et al., 2023	0.814	0.014	152	2	136.18	8.8	8.57			240	0.851531	0.831531	0.871531
27	K2-18	Pan et al., 2020	0.589	0.024	270	10	229	25.2	22.9			250	0.852212	0.832212	0.872212
28	K2-18	Pan et al., 2020	0.619	0.041	270	10	230	41.4	34.5			260	0.852895	0.832895	0.872895
29	K2-22	Pan et al., 2020	0.745	0.012	270	10	236	14.2	11.8			270	0.853579	0.833579	0.873579
30	ZC-P1m2-w	Pan et al., 2021	0.312	0.011	263	2	197.52	24.91	18.93			280	0.854266	0.834266	0.874266
31	Zhanc-B07	Pan et al., 2021	0.257	0.005	263	2	211.79	15.23	9.87			290	0.854954	0.834954	0.874954
34	23A1	This study	0.814	0.029	1194	106	864	492	492			300	0.855644	0.835644	0.875644
35	23A4	This study	0.841	0.031	755	25	1105	309	309			310	0.856336	0.836336	0.876336
36	23A5	This study	0.8297	0.0068	755	25	257	80	80			320	0.85703	0.83703	0.87703
37	23A7	This study	0.633	0.034	755	25	243	145	145			330	0.857726	0.837726	0.877726
38	23A8	This study	0.7591	0.0164	755	25	239	99	99			340	0.858424	0.838424	0.878424
39	23A9(1)	This study	0.819	0.02	755	25	655	339	339			350	0.859123	0.839123	0.879123
40	23A9(2)	This study	0.8163	0.0151	755	25	621	278	278			360	0.859824	0.839824	0.879824
41	24A1	This study	0.808	0.06	635	1	567	188	188			370	0.860528	0.840528	0.880528
42	24B1	This study	0.824	0.022	635	1	530	172	172			380	0.861233	0.841233	0.881233
43	24B4	This study	0.809	0.099	600	30	214	164	164			390	0.86194	0.84194	0.88194
44	24B5	This study	0.819	0.023	571	7	301	244	244			400	0.862649	0.842649	0.882649
45	24B8	This study	0.836	0.04	538	4	578	68	68			410	0.863359	0.843359	0.883359
46	24B9	This study	0.807	0.11	536	4	494	190	190			420	0.864072	0.844072	0.884072
47	26A1	This study	0.799	0.023	1194	106	506	122	122			430	0.864787	0.844787	0.884787
48	26A5	This study	0.809	0.02	755	25	744	75	75			440	0.865503	0.845503	0.885503
49	26A6	This study	0.738	0.027	755	25	310	214	214			450	0.866221	0.846221	0.886221
50	CP14	This study	0.714	0.008	340	10	204	71.4	42.8			460	0.866942	0.846942	0.886942
51	CP2	This study	0.756	0.023	505	10	377	52.8	49			470	0.867664	0.847664	0.887664
52	CP30(1)	This study	0.74	0.008	505	10	398	79.6	59.7			480	0.868388	0.848388	0.888388
53	CP30(2)	This study	0.751	0.005	505	10	424	46.6	42.4			490	0.869114	0.849114	0.889114
54	CP35(1)	This study	0.667	0.014	340	10	206	37.1	28.8			500	0.869842	0.849842	0.889842
55	CP35(2)	This study	0.68	0.01	340	10	60.5	32.7	15.1			510	0.870572	0.850572	0.890572
56	CP37	This study	0.7	0.007	340	10	199	19.9	15.9			520	0.871304	0.851304	0.891304
57	CP39	This study	0.841	0.037	391	6	594.42	149.99	143.42			530	0.872037	0.852037	0.892037
58	CP4(1)	This study	0.72	0.011	391	6	272	35.4	29.9			540	0.872773	0.852773	0.892773
59	CP4(2)	This study	0.695	0.01	391	6	103	54.6	26.8			550	0.873511	0.853511	0.893511
60	CP41	This study	0.593	0.007	275	5	181	9	7.2			560	0.87425	0.85425	0.89425
61	CP45	This study	0.783	0.009	505	10	693	62.4	55.4			570	0.874992	0.854992	0.894992
62	CP46	This study	0.807	0.004	270	5	134	14.7	12.1			580	0.875735	0.855735	0.895735
63	CP58	This study	0.965	0.015	505	10	598.3	48.22	47.83			590	0.876481	0.856481	0.896481
64	CP59(1)	This study	0.91	0.014	505	10	395	51.4	39.5			600	0.877228	0.857228	0.897228
65	CP59(2)	This study	0.992	0.02	505	10	949.57	95.43	104.34			610	0.877978	0.857978	0.897978
66	CP61	This study	0.768	0.007	505	10	556.64	273.76	275.52			620	0.878729	0.858729	0.898729
67	CP63	This study	0.874	0.005	270	5	239	19.1	16.7			630	0.879483	0.859483	0.899483
												640	0.880238	0.860238	0.900238
												650	0.880995	0.860995	0.900995
												660	0.881755	0.861755	0.901755
												670	0.882516	0.862516	0.902516
												680	0.883279	0.863279	0.903279
												690	0.884045	0.864045	0.904045
												700	0.884812	0.864812	0.904812
												710	0.885581	0.865581	0.905581
												720	0.886353	0.866353	0.906353
												730	0.887126	0.867126	0.907126
												740	0.887901	0.867901	0.907901
												750	0.888679	0.868679	0.908679
												760	0.889458	0.869458	0.909458
												770	0.89024	0.87024	0.91024
												780	0.891023	0.871023	0.911023
												790	0.891809	0.871809	0.911809
												800	0.892596	0.872596	0.912596
												810	0.893386	0.873386	0.913386
												820	0.894178	0.874178	0.914178
												830	0.894972	0.874972	0.914972
												840	0.895767	0.875767	0.915767
												850	0.896565	0.876565	0.916565
												860	0.897365	0.877365	0.917365
												870	0.898167	0.878167	0.918167
												880	0.898971	0.878971	0.918971
												890	0.899777	0.879777	0.919777
												900	0.900585	0.880585	0.920585
												910	0.901395	0.881395	0.921395
												920	0.902208	0.882208	0.922208
												930	0.903022	0.883022	0.923022
												940	0.903839	0.883839	0.923839
												950	0.904657	0.884657	0.924657
												960	0.905478	0.885478	0.925478
												970	0.906301	0.886301	0.926301
												980	0.907125	0.887125	0.927125
												990	0.907952	0.887952	0.927952
												1000	0.908781	0.888781	0.928781
												1010	0.909612	0.889612	0.929612
												1020	0.910446	0.890446	0.930446
												1030	0.911281	0.891281	0.931281
												1040	0.912118	0.892118	0.932118
												1050	0.912958	0.892958	0.932958
												1060	0.9138	0.8938	0.9338
												1070	0.914643	0.894643	0.934643
												1080	0.915489	0.895489	0.935489
												1090	0.916337	0.896337	0.936337
												1100	0.917187	0.897187	0.937187
												1110	0.918039	0.898039	0.938039
												1120	0.918894	0.898894	0.938894
												1130	0.91975	0.89975	0.93975
												1140	0.920609	0.900609	0.940609
												1150	0.921469	0.901469	0.941469
												1160	0.922332	0.902332	0.942332
												1170	0.923197	0.903197	0.943197
												1180	0.924064	0.904064	0.944064
												1190	0.924933	0.904933	0.944933
												1200	0.925805	0.905805	0.945805
												1210	0.926678	0.906678	0.946678
												1220	0.927554	0.907554	0.947554
												1230	0.928431	0.908431	0.948431
												1240	0.929311	0.909311	0.949311
												1250	0.930193	0.910193	0.950193
												1260	0.931077	0.911077	0.951077
												1270	0.931963	0.911963	0.951963
												1280	0.932852	0.912852	0.952852
												1290	0.933742	0.913742	0.953742
												1300	0.934635	0.914635	0.954635
												1310	0.935529	0.915529	0.955529
												1320	0.936426	0.916426	0.956426
												1330	0.937325	0.917325	0.957325
												1340	0.938226	0.918226	0.958226
												1350	0.939129	0.919129	0.959129
												1360	0.940035	0.920035	0.960035
												1370	0.940942	0.920942	0.960942
												1380	0.941852	0.921852	0.961852
												1390	0.942763	0.922763	0.962763
												1400	0.943677	0.923677	0.963677
												1410	0.944593	0.924593	0.964593
												1420	0.945511	0.925511	0.965511
												1430	0.946431	0.926431	0.966431
												1440	0.947354	0.927354	0.967354
												1450	0.948278	0.928278	0.968278
												1460	0.949205	0.929205	0.969205
												1470	0.950133	0.930133	0.970133
												1480	0.951064	0.931064	0.971064
												1490	0.951997	0.931997	0.971997
												1500	0.952932	0.932932	0.972932

## Sheet: Fig. 3
Sample	Source	Fabric	Dolomite precursury texture	Stratigraphic age (Ma)	2SD	Average 238U/206Pb	1SE
4	Gasparrini et al., 2023	Replaced matrix (micritic)	Laminated	152	2	4.9485	0.394889
12	Gasparrini et al., 2023	Replaced matrix (micritic)	Laminated	152	2	6.7617	0.571043
15	Gasparrini et al., 2023	Replaced matrix (micritic)	Laminated	152	2	7.9841	1.41815
16	Gasparrini et al., 2023	Replaced matrix (micritic)	Laminated	152	2	21.5559	2.24841
17	Gasparrini et al., 2023	Replaced matrix (micritic)	Laminated	152	2	19.9708	6.40061
18	Gasparrini et al., 2023	Replaced matrix (micritic)	Laminated	152	2	12.959	3.8904
19	Gasparrini et al., 2023	Replaced matrix (micritic)	Laminated	152	2	4.03438	0.289269
20	Gasparrini et al., 2023	Replaced matrix (micritic)	Laminated	152	2	24.9852	4.40728
22	Gasparrini et al., 2023	Replaced matrix (micritic)	Laminated	152	2	6.64181	0.883894
23	Gasparrini et al., 2023	Replaced matrix (micritic)	Laminated	152	2	11.1159	2.55314
25	Gasparrini et al., 2023	Replaced matrix (micritic)	Laminated	152	2	16.701	6.59461
CP39	This study	Replaced matrix (micrite)	Laminated	391	6
CP45	This study	Replaced alochems	Oncoids	505	10
24A1	This study	Replaced matrix	Laminated	635	1	4.99178	9.67723
24B1	This study	Replaced matrix/early-cement	Tubestone	635	1	3.77709	5.54552
23A7	This study	Replaced matrix (micrite)	Laminated	755	25	5.9575	1.02073
23A5	This study	Replaced matrix (sparry)	Stromatolite/Oncoids	755	25	1.04639	0.0861996
26A5	This study	Replaced matrix	Microbial lamination	755	25	11.7105	31.7947
26A6	This study	Replaced matrix	Microbial lamination	755	25	3.40393	1.07509
23A1	This study	Replaced matrix	Stromatolite	1194	106	2.68108	3.62849
26A1	This study	Replaced matrix	Stromatolite	1194	106	1.77213	0.194966
Km1	Elisha et al., 2020	Replaced matrix (sparry)	Massive	97	2	11.4529	0.579357
MAM3	Elisha et al., 2020	Replaced matrix (micritic)	Massive	97	2
MAM7	Elisha et al., 2020	Replaced matrix (micritic)	Massive	97	2
MU1	Elisha et al., 2020	Replaced matrix (sparry)	Massive	97	2	11.5725	0.480284
MU2	Elisha et al., 2020	Replaced matrix (sparry)	Massive	97	2	61.2105	60.6419
EFN1	Elisha et al., 2020	Replaced matrix (sparry)	Massive	98	4	21.9913	2.4715
ZC-P1m2-w	Pan et al., 2021	Replaced matrix (sparry, Rd)	Massive	263	2	208.951	50.3586
Zhanc-B07	Pan et al., 2021	Replaced matrix (sparry Rd)	Massive	263	2	374.27	67.2423
K2-18	Pan et al., 2020	Replaced matrix (sparry, Rd1)	Massive	270	10	89.738	44.8455
K2-18	Pan et al., 2020	Replaced matrix (sparry, Rd2)	Massive	270	10	70.2639	75.3056
K2-22	Pan et al., 2020	Replaced matrix (sparry, Rd1)	Massive	270	10	33.5688	12.1155
CP63	This study	Replaced matrix (sparry)	Massive	270	5
CP14	This study	Replaced matrix (micrite)	Massive	340	10	10.3972	2.46339
CP35(1)	This study	Replaced matrix (micrite)	Massive	340	10	15.2585	2.29916
CP37	This study	Replaced matrix (sparry)	Massive	340	10	11.3621	0.974977
AS17-24	Brenner et al., 2021	Replaced matrix	Massive	341	18	16.3164	20.5501
AS17-26	Brenner et al., 2021	Replaced matrix	Massive	341	18	9.60642	16.3065
AS17-28	Brenner et al., 2021	Replaced matrix	Massive	341	18	30.88	67.8969
AS17-29	Brenner et al., 2021	Replaced matrix	Massive	341	18	20.453	24.8956
AS17-39	Brenner et al., 2021	Replaced matrix	Massive	341	18
AS17-44	Brenner et al., 2021	Replaced matrix	Massive	341	18	6.43864	7.97549
AS17-68g	Brenner et al., 2021	Replaced matrix	Massive	341	18	10.3458	3.05905
AS17-70	Brenner et al., 2021	Replaced matrix	Massive	341	18	8.91614	1.66507
CP4(1)	This study	Replaced matrix (micrite)	Massive	391	6	12.2073	2.17488
CP4(2)	This study	Replaced matrix (sparry)	Massive	391	6	6.0067	0.40673
CP2	This study	Replaced matrix (micrite)	Massive	505	10	8.55033	2.52069
CP30(1)	This study	Replaced matrix (sparry)	Massive	505	10	12.0802	5.0773
CP30(2)	This study	Replaced matrix (sparry)	Massive	505	10	13.9803	5.74282
CP58	This study	Replaced matrix (micrite)	Massive	505	10	7.30551	2.6005
CP59(1)	This study	Replaced matrix (micrite)	Massive	505	10
CP59(2)	This study	Replaced matrix (sparry)	Massive	505	10
CP61	This study	Replaced matrix (sparry)	Massive	505	10
Tm	Elisha et al., 2020	Replaced matrix (micritic, Mu-2)	Massive	526	6	0.213319	0.0265354
24B9	This study	Replaced matrix (sparry)	Massive	536	4	4.42051	10.6966
24B4	This study	Replaced matrix (sparry)	Massive	600	30	1.58325	0.406431
23A8	This study	Replaced matrix	Massive	755	25	2.4538	0.258358
CP46	This study	Replaced alochems	Peloids	270	5	2.99779	0.14859
CP41	This study	Replaced alochems	Peloids	275	5	34.5942	3.05155
CP35(2)	This study	Replaced matrix (sparry)	Fossil fragments	340	10	6.71143	0.29062
24B8	This study	Replaced alochems (micrite)	Ooids	538	4
24B5	This study	Replaced alochems	Ooids	571	7	1.77655	1.36584
23A4	This study	Replaced alochems (sparry)	Pisoids	755	25
23A9(1)	This study	Replaced alochems	Pisoids	755	25	2.7185	5.91521
23A9(2)	This study	Replaced alochems and matrix	Pisoids+Matrix	755	25	3.33283	5.56346

## Sheet: Fig. 4
Sample	Source	Stratigraphic age (Ma)	2SD	Average 238U/206Pb	2SE
After 400Ma
CP46	This work	270	5	2.99779	0.14859
19	Gasparrini et al., 2023	152	2	4.03438	0.289269
4	Gasparrini et al., 2023	152	2	4.9485	0.394889
CP4(2)	This work	391	6	6.0067	0.40673
AS17-44	Brenner et al., 2021	341	18	6.43864	7.97549
22	Gasparrini et al., 2023	152	2	6.64181	0.883894
CP35(2)	This work	340	10	6.71143	0.29062
12	Gasparrini et al., 2023	152	2	6.7617	0.571043
15	Gasparrini et al., 2023	152	2	7.9841	1.41815
AS17-70	Brenner et al., 2021	341	18	8.91614	1.66507
AS17-26	Brenner et al., 2021	341	18	9.60642	16.3065
AS17-68g	Brenner et al., 2021	341	18	10.3458	3.05905
CP14	This work	340	10	10.3972	2.46339
23	Gasparrini et al., 2023	152	2	11.1159	2.55314
CP37	This work	340	10	11.3621	0.974977
Km1	Elisha et al., 2020	97	2	11.4529	0.579357
MU1	Elisha et al., 2020	97	2	11.5725	0.480284
CP4(1)	This work	391	6	12.2073	2.17488
18	Gasparrini et al., 2023	152	2	12.959	3.8904
CP35(1)	This work	340	10	15.2585	2.29916
AS17-24	Brenner et al., 2021	341	18	16.3164	20.5501
25	Gasparrini et al., 2023	152	2	16.701	6.59461
17	Gasparrini et al., 2023	152	2	19.9708	6.40061
AS17-29	Brenner et al., 2021	341	18	20.453	24.8956
16	Gasparrini et al., 2023	152	2	21.5559	2.24841
EFN1	Elisha et al., 2020	98	4	21.9913	2.4715
20	Gasparrini et al., 2023	152	2	24.9852	4.40728
AS17-28	Brenner et al., 2021	341	18	30.88	67.8969
K2-22	Pan et al., 2020	270	10	33.5688	12.1155
CP41	This work	275	5	34.5942	3.05155
MU2	Elisha et al., 2020	97	2	61.2105	60.6419
K2-18	Pan et al., 2020	270	10	70.2639	75.3056
K2-18	Pan et al., 2020	270	10	89.738	44.8455
ZC-P1m2-w	Pan et al., 2021	263	2	208.951	50.3586
Zhanc-B07	Pan et al., 2021	263	2	374.27	67.2423
MAM3	Elisha et al., 2020	97	2	NaN	NaN
MAM7	Elisha et al., 2020	97	2	NaN	NaN
CP63	This work	270	5	NaN	NaN
AS17-39	Brenner et al., 2021	341	18	NaN	NaN
CP39	This work	391	6	NaN	NaN
before 400 Ma
Tm	Elisha et al., 2020	526	6	0.213319	0.0265354
23A5	This work	755	25	1.04639	0.0861996
24B4	This work	600	30	1.58325	0.406431
26A1	This work	1194	106	1.77213	0.194966
24B5	This work	571	7	1.77655	1.36584
23A8	This work	755	25	2.4538	0.258358
23A1	This work	1194	106	2.68108	3.62849
23A9(1)	This work	755	25	2.7185	5.91521
23A9(2)	This work	755	25	3.33283	5.56346
26A6	This work	755	25	3.40393	1.07509
24B1	This work	635	1	3.77709	5.54552
24B9	This work	536	4	4.42051	10.6966
24A1	This work	635	1	4.99178	9.67723
23A7	This work	755	25	5.9575	1.02073
CP58	This work	505	10	7.30551	2.6005
CP2	This work	505	10	8.55033	2.52069
26A5	This work	755	25	11.7105	31.7947
CP30(1)	This work	505	10	12.0802	5.0773
CP30(2)	This work	505	10	13.9803	5.74282
CP45	This work	505	10	NaN	NaN
CP59(1)	This work	505	10	NaN	NaN
CP59(2)	This work	505	10	NaN	NaN
CP61	This work	505	10	NaN	NaN
24B8	This work	538	4	NaN	NaN
23A4	This work	755	25	NaN	NaN
